# Supplementary material for: Air-stable aryl derivatives of pentafluoroorthotellurate
Source: Chem Commun (Camb). 2022 Aug 8;58(69):9694–7. doi: 10.1039/d2cc03936b (PMC9404409; doi:10.1039/d2cc03936b)
Supplement: CC-058-D2CC03936B-s002 [file CC-058-D2CC03936B-s002.cif]

# Electronic Supplementary Material (ESI) for ChemComm.
# This journal is © The Royal Society of Chemistry 2022

####################################################################### 
# 
# This file contains crystal structure data downloaded from the 
# Cambridge Structural Database (CSD) hosted by the Cambridge 
# Crystallographic Data Centre (CCDC).
# 
# Full information about CCDC data access policies and citation 
# guidelines are available at http://www.ccdc.cam.ac.uk/access/V1 
# 
# Audit and citation data items may have been added by the CCDC. 
# Please retain this information to preserve the provenance of 
# this file and to allow appropriate attribution of the data. 
# 
#######################################################################

data_dw08_a
_database_code_depnum_ccdc_archive 'CCDC 2184677'
loop_
_audit_author_name
_audit_author_address
'Kurt F. Hoffmann'
;Freie Universitaet Berlin
Germany
;
_audit_update_record             
;
2022-07-07 deposited with the CCDC.	2022-08-08 downloaded from the CCDC.
;
_audit_creation_date             2022-07-07
_audit_creation_method           
;
Olex2 1.2
(compiled 2018.05.29 svn.r3508 for OlexSys, GUI svn.r5506)
;
_shelx_SHELXL_version_number     2018/3
loop_
_audit_author_email
k.hoffmann@fu-berlin.de
_chemical_name_common            ?
_chemical_name_systematic        ?
_chemical_formula_moiety         'C6 H6 F4 O Te'
_chemical_formula_sum            'C6 H6 F4 O Te'
_chemical_formula_weight         297.71
_chemical_melting_point          ?
loop_
_atom_type_symbol
_atom_type_description
_atom_type_scat_dispersion_real
_atom_type_scat_dispersion_imag
_atom_type_scat_source
C C 0.0033 0.0016 'International Tables Vol C Tables 4.2.6.8 and 6.1.1.4'
H H 0.0000 0.0000 'International Tables Vol C Tables 4.2.6.8 and 6.1.1.4'
F F 0.0171 0.0103 'International Tables Vol C Tables 4.2.6.8 and 6.1.1.4'
O O 0.0106 0.0060 'International Tables Vol C Tables 4.2.6.8 and 6.1.1.4'
Te Te -0.5308 1.6751 'International Tables Vol C Tables 4.2.6.8 and 6.1.1.4'

_shelx_space_group_comment       
;
The symmetry employed for this shelxl refinement is uniquely defined
by the following loop, which should always be used as a source of
symmetry information in preference to the above space-group names.
They are only intended as comments.
;
_space_group_crystal_system      orthorhombic
_space_group_IT_number           61
_space_group_name_H-M_alt        'P b c a'
_space_group_name_Hall           '-P 2ac 2ab'
loop_
_space_group_symop_operation_xyz
'x, y, z'
'-x+1/2, -y, z+1/2'
'-x, y+1/2, -z+1/2'
'x+1/2, -y+1/2, -z'
'-x, -y, -z'
'x-1/2, y, -z-1/2'
'x, -y-1/2, z-1/2'
'-x-1/2, y-1/2, z'

_cell_length_a                   8.5805(4)
_cell_length_b                   17.5759(8)
_cell_length_c                   21.6097(9)
_cell_angle_alpha                90
_cell_angle_beta                 90
_cell_angle_gamma                90
_cell_volume                     3259.0(3)
_cell_formula_units_Z            16
_cell_measurement_reflns_used    9810
_cell_measurement_temperature    102.0
_cell_measurement_theta_max      28.282
_cell_measurement_theta_min      2.32
_shelx_estimated_absorpt_T_max   0.827
_shelx_estimated_absorpt_T_min   0.376
_exptl_absorpt_coefficient_mu    3.668
_exptl_absorpt_correction_T_max  0.7457
_exptl_absorpt_correction_T_min  0.5762
_exptl_absorpt_correction_type   multi-scan
_exptl_absorpt_process_details   
'SADABS-2016/2 (Bruker,2016/2) was used for absorption correction. wR2(int) was 0.1218 before and 0.0649 after correction. The Ratio of minimum to maximum transmission is 0.7727. The \l/2 correction factor is Not present.'
_exptl_absorpt_special_details   ?
_exptl_crystal_colour            'clear colourless'
_exptl_crystal_colour_lustre     clear
_exptl_crystal_colour_primary    colourless
_exptl_crystal_density_diffrn    2.427
_exptl_crystal_density_meas      ?
_exptl_crystal_density_method    ?
_exptl_crystal_description       plate
_exptl_crystal_F_000             2208
_exptl_crystal_preparation       ?
_exptl_crystal_size_max          0.332
_exptl_crystal_size_mid          0.279
_exptl_crystal_size_min          0.054
_exptl_transmission_factor_max   ?
_exptl_transmission_factor_min   ?
_diffrn_reflns_av_R_equivalents  0.0584
_diffrn_reflns_av_unetI/netI     0.0214
_diffrn_reflns_Laue_measured_fraction_full 1.000
_diffrn_reflns_Laue_measured_fraction_max 0.999
_diffrn_reflns_limit_h_max       11
_diffrn_reflns_limit_h_min       -11
_diffrn_reflns_limit_k_max       23
_diffrn_reflns_limit_k_min       -23
_diffrn_reflns_limit_l_max       26
_diffrn_reflns_limit_l_min       -28
_diffrn_reflns_number            58950
_diffrn_reflns_point_group_measured_fraction_full 1.000
_diffrn_reflns_point_group_measured_fraction_max 0.999
_diffrn_reflns_theta_full        25.242
_diffrn_reflns_theta_max         28.312
_diffrn_reflns_theta_min         1.885
_diffrn_ambient_temperature      102.0
_diffrn_detector_area_resol_mean ?
_diffrn_measured_fraction_theta_full 1.000
_diffrn_measured_fraction_theta_max 0.999
_diffrn_measurement_device_type  'Bruker APEX-II CCD'
_diffrn_measurement_method       '\f and \w scans'
_diffrn_radiation_type           MoK\a
_diffrn_radiation_wavelength     0.71073
_diffrn_source                   ?
_diffrn_standards_number         0
_reflns_Friedel_coverage         0.000
_reflns_Friedel_fraction_full    .
_reflns_Friedel_fraction_max     .
_reflns_number_gt                3492
_reflns_number_total             4052
_reflns_special_details          
;
 Reflections were merged by SHELXL according to the crystal
 class for the calculation of statistics and refinement.
 
 _reflns_Friedel_fraction is defined as the number of unique
 Friedel pairs measured divided by the number that would be
 possible theoretically, ignoring centric projections and
 systematic absences.
;
_reflns_threshold_expression     'I > 2\s(I)'
_computing_cell_refinement       'SAINT V8.40B (?, 2016)'
_computing_data_collection       ?
_computing_data_reduction        'SAINT V8.40B (?, 2016)'
_computing_molecular_graphics    'Olex2 (Dolomanov et al., 2009)'
_computing_publication_material  'Olex2 (Dolomanov et al., 2009)'
_computing_structure_refinement  'ShelXL (Sheldrick, 2015)'
_computing_structure_solution    'ShelXT (Sheldrick, 2015)'
_refine_diff_density_max         0.536
_refine_diff_density_min         -0.733
_refine_diff_density_rms         0.120
_refine_ls_extinction_coef       .
_refine_ls_extinction_method     none
_refine_ls_goodness_of_fit_ref   1.130
_refine_ls_hydrogen_treatment    mixed
_refine_ls_matrix_type           full
_refine_ls_number_parameters     225
_refine_ls_number_reflns         4052
_refine_ls_number_restraints     0
_refine_ls_R_factor_all          0.0313
_refine_ls_R_factor_gt           0.0228
_refine_ls_restrained_S_all      1.130
_refine_ls_shift/su_max          0.003
_refine_ls_shift/su_mean         0.000
_refine_ls_structure_factor_coef Fsqd
_refine_ls_weighting_details     
'w=1/[\s^2^(Fo^2^)+(0.0092P)^2^+7.4812P] where P=(Fo^2^+2Fc^2^)/3'
_refine_ls_weighting_scheme      calc
_refine_ls_wR_factor_gt          0.0426
_refine_ls_wR_factor_ref         0.0453
_refine_special_details          ?
_olex2_refinement_description    
;
1. Fixed Uiso
 At 1.2 times of:
  All C(H) groups
2.a Aromatic/amide H refined with riding coordinates:
 C8(H8), C2(H2), C5(H5), C3(H3), C4(H4), C6(H6), C11(H11), C10(H10), C9(H9),
 C12(H12)
;
_atom_sites_solution_hydrogens   mixed
_atom_sites_solution_primary     dual
_atom_sites_solution_secondary   ?
loop_
_atom_site_label
_atom_site_type_symbol
_atom_site_fract_x
_atom_site_fract_y
_atom_site_fract_z
_atom_site_U_iso_or_equiv
_atom_site_adp_type
_atom_site_occupancy
_atom_site_site_symmetry_order
_atom_site_calc_flag
_atom_site_refinement_flags_posn
_atom_site_refinement_flags_adp
_atom_site_refinement_flags_occupancy
_atom_site_disorder_assembly
_atom_site_disorder_group
Te1 Te 0.64381(2) 0.34004(2) 0.34455(2) 0.01234(5) Uani 1 1 d . . . . .
Te2 Te 0.56652(2) 0.55238(2) 0.15214(2) 0.01314(5) Uani 1 1 d . . . . .
F4 F 0.6699(2) 0.27039(10) 0.27997(8) 0.0193(4) Uani 1 1 d . . . . .
F3 F 0.5831(2) 0.40471(11) 0.40867(8) 0.0231(4) Uani 1 1 d . . . . .
F6 F 0.7655(2) 0.53751(11) 0.18256(9) 0.0222(4) Uani 1 1 d . . . . .
F7 F 0.6119(2) 0.47463(11) 0.09593(9) 0.0230(4) Uani 1 1 d . . . . .
F2 F 0.4488(2) 0.35805(11) 0.31052(8) 0.0202(4) Uani 1 1 d . . . . .
F1 F 0.5421(2) 0.26242(11) 0.38805(8) 0.0227(4) Uani 1 1 d . . . . .
F8 F 0.5570(2) 0.63322(10) 0.20786(9) 0.0232(4) Uani 1 1 d . . . . .
F5 F 0.6646(2) 0.61803(11) 0.09596(9) 0.0246(4) Uani 1 1 d . . . . .
O1 O 0.7193(3) 0.42135(13) 0.29525(10) 0.0169(5) Uani 1 1 d . . . . .
O2 O 0.5111(3) 0.48261(13) 0.21540(10) 0.0185(5) Uani 1 1 d . . . . .
C1 C 0.8603(3) 0.31629(17) 0.38245(13) 0.0134(6) Uani 1 1 d . . . . .
C7 C 0.3458(3) 0.57167(17) 0.11576(13) 0.0135(6) Uani 1 1 d . . . . .
C8 C 0.2308(3) 0.59866(17) 0.15532(15) 0.0174(6) Uani 1 1 d . . . . .
H8 H 0.253200 0.609723 0.197428 0.021 Uiso 1 1 calc R . . . .
C2 C 0.9805(3) 0.29903(17) 0.34233(14) 0.0169(6) Uani 1 1 d . . . . .
H2 H 0.963784 0.297430 0.298892 0.020 Uiso 1 1 calc R . . . .
C5 C 1.0257(4) 0.30219(18) 0.47036(14) 0.0197(6) Uani 1 1 d . . . . .
H5 H 1.042126 0.302460 0.513833 0.024 Uiso 1 1 calc R . . . .
C3 C 1.1267(4) 0.28408(18) 0.36726(15) 0.0191(6) Uani 1 1 d . . . . .
H3 H 1.211820 0.272743 0.340707 0.023 Uiso 1 1 calc R . . . .
C4 C 1.1483(4) 0.28570(18) 0.43065(15) 0.0206(7) Uani 1 1 d . . . . .
H4 H 1.248613 0.275378 0.447281 0.025 Uiso 1 1 calc R . . . .
C6 C 0.8792(4) 0.31826(17) 0.44657(14) 0.0172(6) Uani 1 1 d . . . . .
H6 H 0.794437 0.330236 0.473105 0.021 Uiso 1 1 calc R . . . .
C11 C 0.1689(4) 0.5677(2) 0.03072(16) 0.0240(7) Uani 1 1 d . . . . .
H11 H 0.146798 0.557655 -0.011573 0.029 Uiso 1 1 calc R . . . .
C10 C 0.0523(4) 0.59438(19) 0.06966(17) 0.0247(7) Uani 1 1 d . . . . .
H10 H -0.049389 0.602717 0.053668 0.030 Uiso 1 1 calc R . . . .
C9 C 0.0823(4) 0.60897(18) 0.13141(16) 0.0217(7) Uani 1 1 d . . . . .
H9 H 0.000645 0.626148 0.157610 0.026 Uiso 1 1 calc R . . . .
C12 C 0.3182(4) 0.55572(19) 0.05387(14) 0.0190(6) Uani 1 1 d . . . . .
H12 H 0.399149 0.537109 0.027964 0.023 Uiso 1 1 calc R . . . .
H1 H 0.659(4) 0.437(2) 0.2745(17) 0.015(10) Uiso 1 1 d . . . . .
H2A H 0.431(5) 0.468(2) 0.2134(18) 0.027(11) Uiso 1 1 d . . . . .

loop_
_atom_site_aniso_label
_atom_site_aniso_U_11
_atom_site_aniso_U_22
_atom_site_aniso_U_33
_atom_site_aniso_U_23
_atom_site_aniso_U_13
_atom_site_aniso_U_12
Te1 0.01132(8) 0.01543(9) 0.01025(8) 0.00152(8) 0.00006(7) -0.00161(7)
Te2 0.01048(8) 0.01589(9) 0.01304(9) 0.00272(8) -0.00064(7) -0.00072(7)
F4 0.0219(9) 0.0202(9) 0.0158(9) -0.0018(7) -0.0041(7) 0.0005(7)
F3 0.0198(9) 0.0306(11) 0.0188(9) -0.0065(8) 0.0023(8) 0.0047(8)
F6 0.0106(8) 0.0301(11) 0.0258(10) 0.0084(8) -0.0047(7) -0.0017(7)
F7 0.0222(10) 0.0255(10) 0.0213(10) -0.0032(8) 0.0007(8) 0.0066(8)
F2 0.0116(8) 0.0274(10) 0.0215(9) 0.0045(8) -0.0030(7) -0.0019(7)
F1 0.0199(9) 0.0279(10) 0.0203(9) 0.0094(8) -0.0004(7) -0.0078(8)
F8 0.0273(10) 0.0189(9) 0.0234(10) -0.0036(8) -0.0074(8) 0.0000(8)
F5 0.0163(9) 0.0300(11) 0.0274(10) 0.0135(9) 0.0011(8) -0.0024(8)
O1 0.0125(10) 0.0194(11) 0.0187(11) 0.0073(9) -0.0047(9) -0.0021(9)
O2 0.0106(10) 0.0237(12) 0.0211(11) 0.0069(9) -0.0016(9) -0.0032(9)
C1 0.0117(13) 0.0155(14) 0.0132(14) 0.0017(11) -0.0040(11) -0.0003(11)
C7 0.0091(12) 0.0161(14) 0.0152(14) 0.0041(11) -0.0023(11) -0.0014(11)
C8 0.0144(13) 0.0179(14) 0.0201(14) 0.0010(13) 0.0031(13) -0.0010(11)
C2 0.0178(14) 0.0191(14) 0.0139(13) 0.0040(12) -0.0012(12) -0.0001(11)
C5 0.0240(16) 0.0220(16) 0.0130(14) 0.0042(12) -0.0059(12) -0.0016(13)
C3 0.0139(14) 0.0213(16) 0.0222(15) 0.0033(13) 0.0019(12) -0.0013(12)
C4 0.0185(15) 0.0204(16) 0.0228(16) 0.0046(13) -0.0066(13) -0.0018(13)
C6 0.0216(15) 0.0193(15) 0.0108(14) 0.0016(11) -0.0011(11) -0.0021(12)
C11 0.0207(16) 0.0308(19) 0.0205(16) 0.0061(14) -0.0068(13) -0.0026(13)
C10 0.0149(15) 0.0230(17) 0.0361(19) 0.0111(15) -0.0051(14) 0.0017(13)
C9 0.0143(14) 0.0184(15) 0.0324(18) 0.0034(13) 0.0051(13) 0.0004(12)
C12 0.0164(15) 0.0256(17) 0.0152(15) 0.0046(13) -0.0002(12) 0.0017(13)

_geom_special_details            
;
 All esds (except the esd in the dihedral angle between two l.s. planes)
 are estimated using the full covariance matrix.  The cell esds are taken
 into account individually in the estimation of esds in distances, angles
 and torsion angles; correlations between esds in cell parameters are only
 used when they are defined by crystal symmetry.  An approximate (isotropic)
 treatment of cell esds is used for estimating esds involving l.s. planes.
;
loop_
_geom_bond_atom_site_label_1
_geom_bond_atom_site_label_2
_geom_bond_distance
_geom_bond_site_symmetry_2
_geom_bond_publ_flag
Te1 F4 1.8698(18) . ?
Te1 F3 1.8664(18) . ?
Te1 F2 1.8548(17) . ?
Te1 F1 1.8726(18) . ?
Te1 O1 1.897(2) . ?
Te1 C1 2.072(3) . ?
Te2 F6 1.8481(17) . ?
Te2 F7 1.8694(19) . ?
Te2 F8 1.8642(18) . ?
Te2 F5 1.8743(18) . ?
Te2 O2 1.897(2) . ?
Te2 C7 2.078(3) . ?
O1 H1 0.74(4) . ?
O2 H2A 0.74(4) . ?
C1 C2 1.381(4) . ?
C1 C6 1.396(4) . ?
C7 C8 1.389(4) . ?
C7 C12 1.387(4) . ?
C8 H8 0.9500 . ?
C8 C9 1.387(4) . ?
C2 H2 0.9500 . ?
C2 C3 1.390(4) . ?
C5 H5 0.9500 . ?
C5 C4 1.388(5) . ?
C5 C6 1.387(4) . ?
C3 H3 0.9500 . ?
C3 C4 1.383(4) . ?
C4 H4 0.9500 . ?
C6 H6 0.9500 . ?
C11 H11 0.9500 . ?
C11 C10 1.389(5) . ?
C11 C12 1.391(4) . ?
C10 H10 0.9500 . ?
C10 C9 1.383(5) . ?
C9 H9 0.9500 . ?
C12 H12 0.9500 . ?

loop_
_geom_angle_atom_site_label_1
_geom_angle_atom_site_label_2
_geom_angle_atom_site_label_3
_geom_angle
_geom_angle_site_symmetry_1
_geom_angle_site_symmetry_3
_geom_angle_publ_flag
F4 Te1 F1 87.33(8) . . ?
F4 Te1 O1 91.90(9) . . ?
F4 Te1 C1 93.20(10) . . ?
F3 Te1 F4 170.48(8) . . ?
F3 Te1 F1 86.61(9) . . ?
F3 Te1 O1 93.07(9) . . ?
F3 Te1 C1 94.56(10) . . ?
F2 Te1 F4 85.63(8) . . ?
F2 Te1 F3 86.48(8) . . ?
F2 Te1 F1 84.42(8) . . ?
F2 Te1 O1 87.53(9) . . ?
F2 Te1 C1 178.20(10) . . ?
F1 Te1 O1 171.95(9) . . ?
F1 Te1 C1 94.17(10) . . ?
O1 Te1 C1 93.88(11) . . ?
F6 Te2 F7 86.30(8) . . ?
F6 Te2 F8 85.32(9) . . ?
F6 Te2 F5 84.42(8) . . ?
F6 Te2 O2 83.34(9) . . ?
F6 Te2 C7 178.06(10) . . ?
F7 Te2 F5 86.31(9) . . ?
F7 Te2 O2 92.75(9) . . ?
F7 Te2 C7 93.61(10) . . ?
F8 Te2 F7 170.40(9) . . ?
F8 Te2 F5 88.21(9) . . ?
F8 Te2 O2 90.93(9) . . ?
F8 Te2 C7 94.60(10) . . ?
F5 Te2 O2 167.76(9) . . ?
F5 Te2 C7 93.64(10) . . ?
O2 Te2 C7 98.60(10) . . ?
Te1 O1 H1 112(3) . . ?
Te2 O2 H2A 115(3) . . ?
C2 C1 Te1 117.7(2) . . ?
C2 C1 C6 122.8(3) . . ?
C6 C1 Te1 119.5(2) . . ?
C8 C7 Te2 118.0(2) . . ?
C12 C7 Te2 119.2(2) . . ?
C12 C7 C8 122.8(3) . . ?
C7 C8 H8 121.0 . . ?
C9 C8 C7 117.9(3) . . ?
C9 C8 H8 121.0 . . ?
C1 C2 H2 120.9 . . ?
C1 C2 C3 118.2(3) . . ?
C3 C2 H2 120.9 . . ?
C4 C5 H5 120.0 . . ?
C6 C5 H5 120.0 . . ?
C6 C5 C4 120.0(3) . . ?
C2 C3 H3 120.0 . . ?
C4 C3 C2 120.1(3) . . ?
C4 C3 H3 120.0 . . ?
C5 C4 H4 119.5 . . ?
C3 C4 C5 121.0(3) . . ?
C3 C4 H4 119.5 . . ?
C1 C6 H6 121.0 . . ?
C5 C6 C1 117.9(3) . . ?
C5 C6 H6 121.0 . . ?
C10 C11 H11 120.1 . . ?
C10 C11 C12 119.8(3) . . ?
C12 C11 H11 120.1 . . ?
C11 C10 H10 119.6 . . ?
C9 C10 C11 120.9(3) . . ?
C9 C10 H10 119.6 . . ?
C8 C9 H9 119.8 . . ?
C10 C9 C8 120.4(3) . . ?
C10 C9 H9 119.8 . . ?
C7 C12 C11 118.3(3) . . ?
C7 C12 H12 120.9 . . ?
C11 C12 H12 120.9 . . ?

loop_
_geom_torsion_atom_site_label_1
_geom_torsion_atom_site_label_2
_geom_torsion_atom_site_label_3
_geom_torsion_atom_site_label_4
_geom_torsion
_geom_torsion_site_symmetry_1
_geom_torsion_site_symmetry_2
_geom_torsion_site_symmetry_3
_geom_torsion_site_symmetry_4
_geom_torsion_publ_flag
Te1 C1 C2 C3 179.1(2) . . . . ?
Te1 C1 C6 C5 -179.9(2) . . . . ?
Te2 C7 C8 C9 -177.8(2) . . . . ?
Te2 C7 C12 C11 178.8(2) . . . . ?
C1 C2 C3 C4 0.9(5) . . . . ?
C7 C8 C9 C10 -1.6(5) . . . . ?
C8 C7 C12 C11 0.3(5) . . . . ?
C2 C1 C6 C5 0.1(5) . . . . ?
C2 C3 C4 C5 0.0(5) . . . . ?
C4 C5 C6 C1 0.8(5) . . . . ?
C6 C1 C2 C3 -0.9(5) . . . . ?
C6 C5 C4 C3 -0.8(5) . . . . ?
C11 C10 C9 C8 1.4(5) . . . . ?
C10 C11 C12 C7 -0.5(5) . . . . ?
C12 C7 C8 C9 0.8(5) . . . . ?
C12 C11 C10 C9 -0.3(5) . . . . ?

_shelx_res_file                  
;
TITL DW08_a.res in Pbca
    dw08_a.res
    created by SHELXL-2018/3 at 14:17:53 on 07-Jul-2022
REM Old TITL DW08 in Pbca
REM SHELXT solution in Pbca: R1 0.056, Rweak 0.002, Alpha 0.038
REM <I/s> 0.557 for 448 systematic absences, Orientation as input
REM Formula found by SHELXT: C12 F8 O2 Te2
CELL 0.71073 8.5805 17.5759 21.6097 90 90 90
ZERR 16 0.0004 0.0008 0.0009 0 0 0
LATT 1
SYMM 0.5-X,-Y,0.5+Z
SYMM -X,0.5+Y,0.5-Z
SYMM 0.5+X,0.5-Y,-Z
SFAC C H F O Te
UNIT 96 96 64 16 16

L.S. 40
PLAN  5
SIZE 0.054 0.279 0.332
TEMP -171.15
CONF
BOND
LIST 6
MORE -1
BOND $H
fmap 2
acta
REM <olex2.extras>
REM <HklSrc "%.\\DW08_a.hkl">
REM </olex2.extras>

WGHT    0.009200    7.481200
FVAR       0.13360
TE1   5    0.643811    0.340042    0.344548    11.00000    0.01132    0.01543 =
         0.01025    0.00152    0.00006   -0.00161
TE2   5    0.566518    0.552377    0.152143    11.00000    0.01048    0.01589 =
         0.01304    0.00272   -0.00064   -0.00072
F4    3    0.669901    0.270392    0.279971    11.00000    0.02191    0.02016 =
         0.01584   -0.00179   -0.00415    0.00048
F3    3    0.583061    0.404712    0.408668    11.00000    0.01975    0.03059 =
         0.01881   -0.00645    0.00229    0.00466
F6    3    0.765507    0.537514    0.182561    11.00000    0.01064    0.03007 =
         0.02578    0.00842   -0.00471   -0.00165
F7    3    0.611865    0.474629    0.095926    11.00000    0.02220    0.02553 =
         0.02127   -0.00325    0.00073    0.00655
F2    3    0.448825    0.358046    0.310515    11.00000    0.01157    0.02743 =
         0.02148    0.00450   -0.00297   -0.00186
F1    3    0.542068    0.262424    0.388047    11.00000    0.01994    0.02795 =
         0.02033    0.00940   -0.00035   -0.00777
F8    3    0.557008    0.633215    0.207862    11.00000    0.02732    0.01887 =
         0.02342   -0.00361   -0.00745    0.00005
F5    3    0.664552    0.618031    0.095961    11.00000    0.01632    0.03002 =
         0.02742    0.01349    0.00114   -0.00243
O1    4    0.719333    0.421352    0.295252    11.00000    0.01250    0.01940 =
         0.01869    0.00725   -0.00466   -0.00208
O2    4    0.511068    0.482606    0.215397    11.00000    0.01065    0.02368 =
         0.02112    0.00694   -0.00156   -0.00321
C1    1    0.860264    0.316287    0.382452    11.00000    0.01168    0.01545 =
         0.01321    0.00165   -0.00396   -0.00034
C7    1    0.345834    0.571667    0.115760    11.00000    0.00906    0.01613 =
         0.01518    0.00411   -0.00227   -0.00142
C8    1    0.230827    0.598664    0.155323    11.00000    0.01436    0.01785 =
         0.02006    0.00104    0.00314   -0.00096
AFIX  43
H8    2    0.253200    0.609723    0.197428    11.00000   -1.20000
AFIX   0

C2    1    0.980522    0.299034    0.342329    11.00000    0.01778    0.01907 =
         0.01395    0.00404   -0.00118   -0.00012
AFIX  43
H2    2    0.963784    0.297430    0.298892    11.00000   -1.20000
AFIX   0
C5    1    1.025706    0.302187    0.470358    11.00000    0.02400    0.02199 =
         0.01303    0.00422   -0.00586   -0.00163
AFIX  43
H5    2    1.042126    0.302460    0.513833    11.00000   -1.20000
AFIX   0
C3    1    1.126689    0.284085    0.367257    11.00000    0.01393    0.02131 =
         0.02220    0.00330    0.00194   -0.00134
AFIX  43
H3    2    1.211820    0.272743    0.340707    11.00000   -1.20000
AFIX   0
C4    1    1.148330    0.285702    0.430650    11.00000    0.01853    0.02040 =
         0.02277    0.00459   -0.00658   -0.00185
AFIX  43
H4    2    1.248613    0.275378    0.447281    11.00000   -1.20000
AFIX   0
C6    1    0.879232    0.318257    0.446571    11.00000    0.02162    0.01926 =
         0.01083    0.00159   -0.00109   -0.00214
AFIX  43
H6    2    0.794437    0.330236    0.473105    11.00000   -1.20000
AFIX   0

C11   1    0.168914    0.567695    0.030721    11.00000    0.02071    0.03078 =
         0.02054    0.00612   -0.00679   -0.00265
AFIX  43
H11   2    0.146798    0.557655   -0.011573    11.00000   -1.20000
AFIX   0
C10   1    0.052313    0.594378    0.069665    11.00000    0.01492    0.02304 =
         0.03607    0.01110   -0.00511    0.00173
AFIX  43
H10   2   -0.049389    0.602717    0.053668    11.00000   -1.20000
AFIX   0
C9    1    0.082283    0.608966    0.131407    11.00000    0.01435    0.01837 =
         0.03242    0.00340    0.00505    0.00037
AFIX  43
H9    2    0.000645    0.626148    0.157610    11.00000   -1.20000
AFIX   0
C12   1    0.318234    0.555720    0.053872    11.00000    0.01641    0.02557 =
         0.01516    0.00458   -0.00025    0.00174
AFIX  43
H12   2    0.399149    0.537109    0.027964    11.00000   -1.20000
AFIX   0

H1    2    0.659054    0.436561    0.274477    11.00000    0.01487
H2A   2    0.430600    0.467936    0.213396    11.00000    0.02707
HKLF 4


REM  DW08_a.res in Pbca
REM wR2 = 0.0453, GooF = S = 1.130, Restrained GooF = 1.130 for all data
REM R1 = 0.0228 for 3492 Fo > 4sig(Fo) and 0.0313 for all 4052 data
REM 225 parameters refined using 0 restraints

END

WGHT      0.0092      7.4893

REM Highest difference peak  0.536,  deepest hole -0.733,  1-sigma level  0.120
Q1    1   0.5368  0.3916  0.3560  11.00000  0.05    0.54
Q2    1   0.4242  0.5641  0.1463  11.00000  0.05    0.51
Q3    1   0.2006  0.5561  0.1291  11.00000  0.05    0.50
Q4    1   0.5114  0.3419  0.3258  11.00000  0.05    0.50
Q5    1   0.0966  0.5932 -0.0698  11.00000  0.05    0.47
;
_shelx_res_checksum              48245
_shelx_hkl_file                  
;
   1   0   0    0.50    1.00
   1   0   0    1.00    1.10
   1   0   0   -0.10    0.70
  -1   0   0    0.30    1.10
  -1   0   0   -0.40    0.90
  -1   0   0    0.10    0.90
  -2   0   0 1047.40   29.40
  -2   0   0 1058.79   28.80
  -2   0   0 1033.50   28.00
   2   0   0 1007.80   30.40
   2   0   0 1056.89   28.00
   2   0   0 1109.39   32.00
  -3   0   0    4.10    3.40
   3   0   0   -0.90    2.80
   3   0   0   -1.40    2.50
   3   0   0   -0.90    2.50
  -3   0   0    1.10    2.70
  -3   0   0   -0.20    2.60
  -4   0   0 1745.93   50.79
   4   0   0 1760.42   50.39
  -4   0   0 1806.82   49.90
   4   0   0 1746.33   48.80
   4   0   0 1687.33   47.50
   4   0   0 1736.73   51.19
  -4   0   0 1720.93   47.90
   5   0   0    0.70    4.40
   5   0   0   -2.00    3.70
  -5   0   0   -2.30    4.20
  -5   0   0   -0.30    4.60
   5   0   0   -0.80    3.90
  -5   0   0   -0.50    3.70
  -6   0   0   14.50    5.80
   6   0   0   11.40    6.00
   6   0   0    6.80    6.10
  -6   0   0    1.70    5.00
   6   0   0    8.70    5.30
  -6   0   0    8.60    6.10
   7   0   0    1.20    4.60
   7   0   0   -1.80    5.10
   7   0   0    1.10    5.10
  -7   0   0   -0.50    5.00
  -7   0   0   -5.00    4.00
  -7   0   0   -3.60    5.40
   8   0   0  127.89   16.80
   8   0   0  128.69   12.90
  -8   0   0  129.39   13.00
   8   0   0  127.69   14.10
  -8   0   0  148.19   25.20
  -8   0   0  130.59   15.50
  -9   0   0    1.80    5.90
   9   0   0    9.00    6.50
   9   0   0   -9.00    5.00
  -9   0   0   -1.90    5.70
  -9   0   0    5.70    5.70
 -10   0   0 1285.47   54.89
  10   0   0 1283.77   56.09
 -10   0   0 1194.98   51.49
  10   0   0 1174.18   48.20
  10   0   0 1174.58   45.50
  11   0   0    5.90    9.60
  11   0   0    9.70    8.30
 -11   0   0    4.00    6.50
 -11   0   0   -0.80    6.50
  -1   1   0   -0.40    1.10
  -1   1   0    0.40    1.50
   1   1   0   -1.10    1.10
  -1  -1   0   -1.20    1.20
   1  -1   0    0.00    0.90
   1  -1   0   -0.90    0.80
  -1  -1   0   -0.60    1.30
   1  -1   0    0.30    1.30
   1  -1   0    0.70    1.10
  -1   1   0   -0.60    1.20
   1   1   0   -0.10    1.20
   2   1   0  964.10   26.30
   2  -1   0  939.21   26.60
  -2  -1   0  928.21   26.50
  -2   1   0  926.61   25.00
  -2   1   0  944.81   26.90
  -2  -1   0  995.90   27.60
   2   1   0  930.51   26.30
   2  -1   0  925.41   27.20
   2  -1   0  941.61   25.20
  -3  -1   0    0.60    3.10
   3   1   0    2.60    3.00
   3  -1   0    0.30    2.80
   3   1   0    0.10    2.90
   3  -1   0    1.80    3.10
  -3   1   0    0.80    3.00
  -3  -1   0   -0.70    2.50
  -3  -1   0   -2.30    2.80
  -3   1   0    0.00    2.20
   3  -1   0   -2.60    2.30
   3  -1   0   -1.30    2.60
  -3   1   0   -3.70    2.70
  -4   1   0 1305.47   40.80
  -4   1   0 1292.37   39.70
  -4  -1   0 1302.27   39.30
   4   1   0 1284.47   38.70
  -4  -1   0 1300.97   40.00
   4  -1   0 1311.67   40.60
   4  -1   0 1305.27   37.60
   4  -1   0 1363.96   41.70
  -4  -1   0 1351.66   41.60
   4  -1   0 1337.77   39.60
  -4   1   0 1321.07   37.80
   4   1   0 1344.07   39.30
  -5   1   0   -2.50    4.10
   5  -1   0    0.80    3.90
  -5  -1   0    2.80    4.60
  -5  -1   0   -0.90    4.20
   5  -1   0   -3.30    3.20
   5  -1   0   -1.90    3.90
  -5   1   0   -1.00    3.70
   5   1   0   -5.20    3.40
   5   1   0   -3.30    3.80
  -5   1   0    0.00    4.50
  -5  -1   0    2.70    4.70
   5  -1   0    2.60    4.80
   6  -1   0  700.43   28.90
  -6   1   0  735.43   30.60
   6   1   0  751.82   33.30
   6   1   0  696.53   28.10
  -6  -1   0  759.62   29.60
  -6  -1   0  733.43   32.10
  -6  -1   0  698.03   30.20
  -6   1   0  722.53   31.50
   6  -1   0  713.63   30.80
   6   1   0  751.52   29.30
   6  -1   0  713.83   27.30
   6  -1   0  780.62   33.00
  -6   1   0  678.43   27.40
   7  -1   0   -1.70    4.70
  -7   1   0   -1.00    5.50
   7  -1   0   -5.00    4.60
  -7  -1   0   -0.80    4.60
  -7  -1   0    0.50    5.10
  -7   1   0   -3.90    3.50
  -7   1   0    3.90    4.50
   7   1   0   -0.50    4.80
   7  -1   0   -5.80    4.60
   7   1   0    2.50    5.10
  -7  -1   0   -2.20    5.70
   7   1   0   -1.90    4.70
  -8   1   0  357.66   20.20
  -8   1   0  302.57   28.00
  -8   1   0  358.86   24.00
  -8  -1   0  346.67   21.30
   8  -1   0  349.27   21.80
   8   1   0  356.56   21.80
   8  -1   0  345.47   19.90
   8   1   0  351.46   21.10
   8  -1   0  354.96   25.10
   8   1   0  368.96   26.20
  -8  -1   0  367.56   24.90
   9   1   0   -5.10    5.50
  -9  -1   0    8.40    6.70
  -9  -1   0   -2.30    5.40
   9  -1   0   -1.20    4.90
   9  -1   0    3.30    7.20
  -9   1   0    2.90    5.60
  -9   1   0   -2.10    5.50
  -9  -1   0    1.20    4.40
   9   1   0   -0.10    7.30
 -10  -1   0  145.89   15.30
 -10  -1   0  162.58   19.20
 -10   1   0  165.48   18.90
 -10  -1   0  155.48   18.40
  10  -1   0  160.48   19.20
  10   1   0  142.69   21.00
  10  -1   0  181.78   18.00
  10   1   0  139.99   16.10
 -10   1   0  185.78   19.40
  10  -1   0  161.88   28.70
  11   1   0  -10.20    8.40
  11   1   0    2.10    7.00
 -11  -1   0    0.70    6.00
  11  -1   0   -4.30    5.10
 -11  -1   0   -4.80    6.40
  11  -1   0   -6.60    8.20
 -11   1   0   -8.70    5.80
 -11   1   0    2.50    7.40
   0  -2   0  394.86   10.60
   0  -2   0  351.16   10.20
   0   2   0  372.06   10.20
  -1   2   0    8.00    2.30
   1  -2   0   -2.30    1.60
  -1  -2   0    2.20    2.90
  -1   2   0    2.00    1.70
   1   2   0    1.50    2.10
   1  -2   0    3.90    2.00
  -1   2   0    0.40    1.90
   1  -2   0    0.20    1.40
   2   2   0  194.58   11.30
  -2  -2   0  192.58    9.40
   2  -2   0  200.38   10.00
   2  -2   0  194.88    8.20
   2  -2   0  192.58   11.00
  -2   2   0  202.58    9.50
  -2   2   0  207.38   12.10
   2  -2   0  186.38    9.30
   2   2   0  197.58    9.20
  -2   2   0  192.68    9.40
  -2  -2   0  191.58   10.00
   3   2   0    2.80    2.90
   3  -2   0    1.90    2.60
  -3   2   0    1.50    3.00
  -3   2   0    7.60    3.40
  -3  -2   0    3.40    3.20
  -3  -2   0    3.80    2.70
   3   2   0   -1.30    3.10
   3  -2   0    4.50    3.40
   3  -2   0    3.30    3.10
  -3   2   0    2.70    3.30
   3  -2   0    1.70    2.90
  -3  -2   0    0.90    3.00
  -4   2   0  293.67   13.50
  -4   2   0  307.27   16.10
   4  -2   0  301.67   13.90
   4  -2   0  297.27   16.30
  -4  -2   0  304.67   15.90
  -4  -2   0  287.07   15.70
   4   2   0  323.87   15.40
   4  -2   0  287.27   15.80
   4  -2   0  314.47   15.70
  -4   2   0  302.97   15.80
  -4  -2   0  296.37   16.60
   4   2   0  292.17   15.60
  -5   2   0   -0.80    4.60
   5  -2   0    2.50    4.30
  -5  -2   0   -1.50    4.50
   5   2   0   -1.20    3.80
  -5  -2   0    4.40    5.10
  -5  -2   0    0.20    5.10
  -5   2   0    4.00    4.20
   5   2   0   -1.20    4.10
   5  -2   0   -1.90    3.60
   5  -2   0   -1.10    4.10
  -5   2   0   -1.60    3.60
   5  -2   0    1.00    4.60
   6  -2   0 1393.76   47.00
  -6   2   0 1329.67   45.80
  -6  -2   0 1440.46   48.90
   6  -2   0 1370.26   47.80
   6  -2   0 1329.77   41.80
  -6  -2   0 1373.26   45.60
  -6  -2   0 1348.17   46.20
   6  -2   0 1342.87   44.70
  -6   2   0 1408.96   47.60
  -6   2   0 1379.66   46.00
   6   2   0 1359.06   44.50
   6   2   0 1347.47   44.30
  -7  -2   0    3.00    5.70
  -7  -2   0    1.70    5.20
   7  -2   0    0.90    4.60
   7   2   0   -1.80    4.70
   7  -2   0    2.20    4.60
  -7   2   0    3.70    5.50
   7   2   0    2.30    5.20
   7  -2   0    2.60    5.60
  -7  -2   0    0.00    4.90
   7  -2   0   -3.00    4.30
   7   2   0   -4.90    5.00
  -7   2   0   -6.10    4.70
   8   2   0  590.34   28.20
   8   2   0  585.94   33.30
   8   2   0  548.15   27.40
  -8   2   0  570.74   31.00
   8  -2   0  526.75   27.30
  -8  -2   0  555.14   28.00
  -8  -2   0  472.15   42.10
   8  -2   0  573.44   31.40
   8  -2   0  529.55   24.40
  -8  -2   0  525.05   30.70
   9  -2   0   -1.90    5.40
  -9  -2   0    7.10    6.50
   9   2   0    0.50    6.30
  -9   2   0    5.60    6.70
   9  -2   0   -2.60    4.60
  -9   2   0    2.20    6.20
  -9  -2   0   -0.50    4.40
  -9  -2   0    1.10    6.70
 -10   2   0   16.90    8.00
  10  -2   0   28.80    9.30
  10   2   0   25.40    9.20
  10   2   0   10.20    9.40
 -10   2   0    4.30    8.00
 -10  -2   0   15.60    8.20
 -10  -2   0   28.40    9.30
 -10  -2   0   10.70    7.30
  10  -2   0   17.60    8.00
  10  -2   0   41.40   10.70
 -11  -2   0    1.50    7.50
  11   2   0   -8.50    7.60
  11   2   0  -18.50    7.40
 -11  -2   0   -8.00    5.70
  11  -2   0   -4.40    7.00
 -11   2   0    5.60    8.60
 -11  -2   0    3.90    7.50
 -11   2   0    6.60    6.50
   0   3   0   -1.00    2.10
   0  -3   0   -0.70    3.00
   0  -3   0   -2.00    1.70
   0   3   0   -0.20    2.00
   0   3   0    0.50    1.90
   0  -3   0   -1.40    2.20
  -1   3   0    0.00    2.30
  -1   3   0   -0.30    2.30
  -1   3   0   -0.50    2.10
   1   3   0    1.20    3.50
   1   3   0    0.20    1.30
   1  -3   0    1.00    1.90
  -1  -3   0   -0.80    3.30
   1  -3   0    0.60    2.00
   1  -3   0    1.60    2.50
  -2   3   0 1414.86   36.60
   2  -3   0 1377.96   36.80
   2   3   0 1386.86   38.40
   2  -3   0 1356.46   36.50
  -2  -3   0 1384.76   38.50
  -2   3   0 1368.46   38.20
   2  -3   0 1390.26   37.60
  -2   3   0 1370.66   36.40
   3   3   0    0.40    3.60
  -3  -3   0   -0.50    2.90
  -3   3   0   -2.20    2.80
  -3  -3   0   -3.00    3.10
   3  -3   0   -2.70    2.30
   3  -3   0   -0.70    2.40
   3  -3   0   -1.10    3.10
   3  -3   0   -2.70    2.60
  -3   3   0   -0.50    2.70
  -3   3   0   -1.00    3.30
  -4  -3   0 1489.95   46.10
  -4  -3   0 1480.25   44.50
   4  -3   0 1493.05   45.00
   4  -3   0 1443.36   45.90
  -4   3   0 1545.95   44.50
   4   3   0 1596.24   44.20
  -4   3   0 1488.45   46.30
   4   3   0 1470.95   44.80
  -4  -3   0 1531.15   46.50
  -4   3   0 1497.65   44.70
   4  -3   0 1555.84   44.50
   4  -3   0 1490.75   41.50
  -5  -3   0    0.30    4.50
   5   3   0    4.30    4.70
   5  -3   0   -0.40    4.40
   5  -3   0    0.30    4.00
  -5   3   0    2.20    4.40
  -5  -3   0    0.40    3.30
   5   3   0   -0.60    4.90
   5  -3   0    3.30    4.70
  -5  -3   0    2.10    5.00
  -5   3   0    2.00    4.70
   5  -3   0   -0.70    3.80
   6   3   0  603.54   25.70
  -6   3   0  573.24   26.30
   6  -3   0  551.74   25.40
  -6  -3   0  581.24   26.80
  -6  -3   0  567.54   28.20
  -6  -3   0  549.54   26.30
   6  -3   0  568.74   27.50
  -6   3   0  561.24   26.70
   6  -3   0  569.04   22.90
   6   3   0  540.55   25.50
   6  -3   0  604.94   27.30
   7  -3   0   -4.50    3.90
  -7  -3   0   -4.70    4.30
  -7   3   0   -5.70    4.10
  -7  -3   0   -5.90    4.40
  -7  -3   0    2.90    5.90
   7  -3   0    2.60    5.30
  -7   3   0    7.10    6.10
   7   3   0   -6.50    4.40
   7  -3   0   -2.20    4.80
   7  -3   0    1.90    4.80
  -8  -3   0    7.10    6.20
  -8  -3   0   19.90    7.80
   8   3   0   17.00    7.70
   8  -3   0   11.90    6.70
   8  -3   0    7.60    6.60
  -8   3   0   11.80    9.10
   8   3   0   28.40   10.20
  -8   3   0   15.00    6.60
  -8  -3   0    7.30    6.20
   8  -3   0   13.20    6.40
  -9  -3   0   -2.90    4.90
   9  -3   0    3.20    6.20
  -9  -3   0    4.20    6.80
   9   3   0   -4.50    5.70
   9  -3   0   -0.40    5.50
  -9  -3   0    4.10    6.00
  -9   3   0   -4.10    4.90
  -9   3   0   11.10    7.60
   9   3   0   -2.00    5.70
  10   3   0  291.67   22.90
 -10  -3   0  336.97   23.40
 -10  -3   0  382.06   28.70
 -10   3   0  325.27   24.80
  10  -3   0  329.47   25.90
 -10  -3   0  296.87   24.20
  10   3   0  345.17   29.30
  10  -3   0  334.97   20.50
  10  -3   0  361.66   24.80
 -10   3   0  348.27   26.60
 -11  -3   0    7.40   13.90
  11  -3   0   -9.30    6.70
 -11  -3   0   -5.50    5.60
 -11  -3   0   10.00    6.70
 -11   3   0  -12.30    5.20
 -11   3   0    2.50    7.70
  11   3   0   -5.90    6.80
   0   4   0  510.05   15.30
   0  -4   0  469.35   16.80
   0   4   0  515.45   15.90
   0  -4   0  526.25   18.40
   0   4   0  512.45   17.20
   0  -4   0  517.95   15.80
   1  -4   0    0.20    2.50
   1  -4   0    0.90    2.00
   1   4   0   -0.90    3.60
  -1   4   0    0.30    2.40
  -1   4   0    0.50    2.50
   1   4   0    1.90    1.70
   1  -4   0   -0.20    2.00
  -1  -4   0    1.50    3.60
  -1  -4   0   -0.10    2.10
   2  -4   0  133.69    7.90
  -2  -4   0  130.89    9.70
   2   4   0  121.49    9.20
  -2   4   0  120.99    8.80
   2  -4   0  118.39    7.60
   2  -4   0  121.69    8.10
  -2   4   0  124.79    7.80
  -2   4   0  116.39    7.20
  -3  -4   0   -2.60    5.90
  -3  -4   0   -3.30    4.10
   3  -4   0    0.00    3.00
  -3   4   0    1.60    3.20
   3   4   0    2.40    4.30
  -3   4   0   -0.70    3.90
   3  -4   0   -0.50    3.20
   3  -4   0    2.80    3.30
  -3   4   0    0.60    3.50
   4  -4   0  516.35   21.80
   4  -4   0  518.05   22.70
  -4  -4   0  504.95   22.80
   4  -4   0  513.85   19.00
  -4   4   0  507.45   21.20
  -4  -4   0  503.15   21.50
  -4   4   0  535.45   23.70
  -4   4   0  541.75   21.70
   4  -4   0  487.95   20.90
  -4  -4   0  491.65   22.60
   4   4   0  521.35   22.80
  -5  -4   0    1.00    4.50
   5   4   0    7.30    6.00
  -5   4   0   -0.30    5.10
   5  -4   0    2.70    4.30
   5  -4   0   -1.30    3.90
  -5   4   0   -3.40    3.60
   5  -4   0    1.30    4.00
  -5  -4   0    3.10    4.90
  -5  -4   0    7.10    5.80
   5  -4   0   -0.80    4.60
  -6  -4   0   94.99   13.70
   6  -4   0   93.39   12.00
   6   4   0   94.49   12.10
  -6   4   0   69.49    9.90
   6  -4   0   97.59   11.70
   6  -4   0  109.89   12.00
  -6  -4   0  107.99   12.40
   6  -4   0   89.09    9.20
  -6  -4   0  103.69   13.50
  -6   4   0   88.39   12.90
   7  -4   0   -2.00    4.60
   7  -4   0   -4.30    3.50
  -7   4   0  -10.20    4.60
  -7  -4   0    1.50    4.90
   7   4   0   -0.50    6.30
  -7   4   0    2.90    4.70
   7  -4   0    0.40    4.50
  -7  -4   0   -4.30    4.10
   7  -4   0    1.30    4.90
  -7  -4   0   -4.20    4.90
  -8  -4   0   43.80   11.00
   8  -4   0   42.60    9.90
   8  -4   0   35.40   10.40
  -8   4   0   36.70    9.20
  -8   4   0   19.80    8.00
   8  -4   0   36.10   10.20
  -8  -4   0   45.10   16.60
   8   4   0   36.80   10.60
  -8  -4   0   38.40   10.70
   8  -4   0   39.80    8.60
   9   4   0    8.70    7.80
  -9   4   0    5.70    6.70
   9  -4   0    2.10    5.80
  -9  -4   0   -5.80    5.80
   9  -4   0    9.00    5.70
  -9  -4   0   -1.60    4.70
  -9  -4   0    8.90    6.30
  -9   4   0    0.00    7.00
 -10  -4   0  163.48   17.10
 -10   4   0  108.59   17.80
 -10  -4   0   93.99   15.50
  10  -4   0  176.78   19.60
 -10  -4   0  143.29   17.20
  10   4   0  146.99   22.00
  10   4   0  137.39   17.40
  10  -4   0  134.99   13.20
 -10   4   0  131.89   20.00
  10  -4   0  116.09   16.70
  11  -4   0   -3.30    6.50
  11   4   0  -11.30    8.90
 -11   4   0   17.40    8.50
 -11  -4   0   -6.20    7.10
 -11  -4   0   19.10    7.60
  11   4   0   -7.90    7.50
 -11   4   0    2.20    7.40
  11  -4   0   -5.30    7.10
 -11  -4   0    8.30    7.10
   0  -5   0    0.80    3.40
   0  -5   0    5.30    3.10
   0   5   0    1.20    2.70
   0   5   0   -0.80    2.50
   0  -5   0    1.60    2.80
   0   5   0   -0.80    2.60
  -1  -5   0    1.20    4.30
  -1   5   0    1.10    2.50
   1  -5   0   -2.20    2.30
   1  -5   0    0.30    2.60
  -1   5   0    2.70    2.60
   1  -5   0   -1.50    2.40
   1  -5   0    0.30    2.20
  -1  -5   0   -1.20    1.60
   1   5   0    0.80    3.80
   1   5   0    0.50    1.80
  -1  -5   0    2.10    2.40
  -2   5   0  941.51   27.10
   2  -5   0  908.91   27.60
  -2   5   0  975.80   30.40
  -2  -5   0  979.50   31.80
   2   5   0  946.61   31.10
   2  -5   0  962.60   28.80
  -2   5   0  920.01   26.40
   2  -5   0  876.41   27.20
  -3   5   0    1.40    3.90
   3  -5   0    0.20    3.30
   3  -5   0   -1.30    3.80
  -3  -5   0    5.80    4.70
   3  -5   0    0.60    3.20
   3   5   0   -4.30    4.80
  -3  -5   0   -3.50    5.80
  -3   5   0    0.40    3.40
  -3   5   0   -0.50    3.30
  -4  -5   0  319.57   18.60
  -4   5   0  318.97   16.40
   4  -5   0  333.77   17.00
   4   5   0  331.27   18.40
   4  -5   0  324.27   17.30
  -4  -5   0  302.87   16.50
  -4   5   0  305.77   18.00
   4  -5   0  294.47   14.00
  -4   5   0  322.47   16.40
   4  -5   0  295.67   16.00
  -5   5   0    0.80    4.70
  -5  -5   0    3.00    4.60
   5  -5   0    2.70    4.20
   5  -5   0   -2.70    4.10
  -5  -5   0    0.50    5.20
   5  -5   0    6.30    4.90
  -5   5   0   -0.20    4.10
  -5   5   0   -0.80    4.50
   5   5   0    0.10    5.60
   5  -5   0    0.30    3.50
  -5  -5   0    0.10    4.40
   6  -5   0  141.09   14.10
  -6  -5   0  118.79   13.70
  -6   5   0  145.99   13.70
  -6   5   0  138.19   13.80
  -6  -5   0  124.69   14.20
  -6  -5   0  132.69   13.50
   6  -5   0  129.29   10.70
   6   5   0  119.09   13.70
   6  -5   0  120.19   12.70
   6  -5   0  135.99   13.20
   7  -5   0   -0.50    6.10
  -7  -5   0    1.00    5.80
  -7   5   0    2.80    5.40
  -7  -5   0   -0.70    5.00
   7  -5   0   -0.50    3.70
  -7   5   0   -2.00    4.70
  -7  -5   0   -3.40    4.10
   7  -5   0   -0.20    4.20
   7  -5   0   -0.50    4.60
   7   5   0   -5.80    5.60
  -8   5   0   98.19   13.70
   8  -5   0  116.09   13.90
   8  -5   0  111.39   14.30
  -8  -5   0  103.69   15.70
   8   5   0  105.19   14.50
   8  -5   0   96.19   13.80
  -8   5   0  114.29   15.80
   8  -5   0  102.39   10.70
  -8  -5   0  104.69   17.20
  -8  -5   0   95.09   13.30
   9   5   0   -1.50    7.20
  -9  -5   0    4.90    6.10
  -9  -5   0    3.70    6.80
  -9   5   0    2.20    6.60
   9  -5   0    4.40    4.60
   9  -5   0   -0.60    6.20
  -9   5   0    4.30    5.80
  -9  -5   0    4.50    6.90
  10  -5   0  120.79   12.30
  10  -5   0  136.39   18.80
 -10   5   0  111.09   17.20
 -10  -5   0  155.98   17.10
 -10  -5   0   86.89   16.60
 -10  -5   0  114.99   17.90
 -10   5   0  152.18   18.00
  10  -5   0  107.59   16.70
  10   5   0  135.89   21.20
  11  -5   0   -2.00    6.30
 -11  -5   0    4.70    7.10
 -11   5   0    5.60    7.90
 -11  -5   0    7.50    6.40
 -11  -5   0    2.20    7.10
  11   5   0  -13.50    9.90
  11  -5   0   -0.90    8.10
 -11   5   0   -1.80    7.80
  11   5   0   -3.10    8.40
   0  -6   0   10.00    3.80
   0   6   0   12.00    3.90
   0   6   0   16.40    3.60
   0   6   0    8.90    3.40
   0  -6   0   17.10    3.80
   0  -6   0   19.10    6.30
   1  -6   0   -1.20    2.40
   1  -6   0    3.20    3.00
  -1  -6   0    0.20    2.40
   1  -6   0    4.40    3.70
  -1  -6   0    4.30    4.90
  -1   6   0    0.60    2.80
  -1   6   0   -0.30    2.80
   1   6   0    2.30    2.30
  -1  -6   0   -1.50    1.90
   1  -6   0    0.10    2.80
  -2   6   0   24.40    5.60
   2  -6   0   25.00    5.20
  -2   6   0   20.70    4.60
   2   6   0   28.80    7.10
  -2   6   0   21.90    4.10
   2   6   0   24.60    3.30
   2  -6   0   24.10    4.90
   2  -6   0   26.50    4.90
  -2  -6   0   28.70   10.10
  -3   6   0    0.60    3.80
   3  -6   0   -0.10    3.60
  -3   6   0   -2.70    3.70
   3  -6   0   -2.60    3.10
  -3  -6   0   -1.40    3.80
   3  -6   0    2.50    4.00
  -3  -6   0   -1.30    6.00
  -3   6   0    0.90    3.30
   3   6   0   -1.80    5.20
  -4   6   0  748.93   27.40
   4  -6   0  761.52   28.90
  -4  -6   0  784.22   31.60
   4   6   0  780.82   31.10
  -4   6   0  755.02   30.70
   4  -6   0  771.12   28.20
   4  -6   0  770.92   28.60
  -4   6   0  793.02   27.50
  -4  -6   0  729.83   28.20
   5  -6   0   -2.30    4.30
   5  -6   0    2.00    4.00
  -5   6   0   -3.80    4.70
  -5   6   0   -4.20    4.30
   5   6   0    1.80    6.60
   5  -6   0    1.40    4.50
  -5  -6   0    3.00    4.80
  -5  -6   0    2.90    5.40
  -5  -6   0    2.60    5.50
  -5   6   0    0.10    3.90
   5  -6   0    1.60    3.60
  -6  -6   0  764.02   32.80
  -6  -6   0  795.02   34.90
   6  -6   0  804.42   33.60
   6  -6   0  763.32   28.20
   6   6   0  811.32   34.80
  -6   6   0  783.92   31.90
   6  -6   0  821.32   33.50
  -6  -6   0  764.62   34.80
   6  -6   0  804.82   32.50
  -6   6   0  774.12   34.80
  -6   6   0  803.22   32.10
   7  -6   0   -1.90    4.30
  -7  -6   0   -1.60    5.20
   7  -6   0    1.90    4.80
  -7  -6   0   -1.20    5.40
  -7  -6   0   -3.80    4.90
  -7   6   0   -0.30    5.70
   7   6   0    4.00    6.90
   7  -6   0   -7.70    4.70
  -7   6   0   -1.00    4.60
   7  -6   0    6.50    4.80
   8  -6   0  848.02   31.60
   8  -6   0  859.91   38.70
  -8  -6   0  844.22   41.40
  -8   6   0  871.51   37.80
   8   6   0  865.81   39.40
  -8   6   0  877.01   37.90
  -8  -6   0  873.41   39.40
  -8  -6   0  927.31   40.80
   8  -6   0  841.32   37.10
   8  -6   0  870.21   38.90
  -9   6   0    0.00    6.40
  -9   6   0   -7.60    5.10
   9  -6   0   -1.20    6.10
  -9  -6   0    9.30    6.90
  -9  -6   0   10.10    7.10
   9  -6   0    7.00    5.30
   9   6   0    4.40    7.80
   9  -6   0    7.50    6.90
  -9  -6   0   -2.40    5.90
 -10  -6   0  117.99   15.40
 -10   6   0   96.49   16.70
  10  -6   0  101.49   14.60
  10  -6   0  108.39   11.30
 -10  -6   0   91.89   16.70
  10  -6   0  111.19   17.80
 -10  -6   0   74.49   16.20
 -10   6   0   76.99   14.40
  10   6   0   65.09   15.90
 -11  -6   0    5.70    6.30
 -11   6   0    8.10    7.80
  11   6   0  -13.80    8.80
  11  -6   0  -14.30    6.30
 -11  -6   0    1.50    7.80
  11   6   0  -12.90    8.00
  11  -6   0    1.20    6.70
 -11  -6   0   -0.60    7.50
   0   7   0    1.60    3.20
   0  -7   0   -0.70    4.50
   0   7   0    4.60    3.60
   0  -7   0    0.40    3.30
   0  -7   0    1.20    3.20
   1  -7   0    1.60    3.90
   1  -7   0    1.60    3.50
  -1   7   0   -0.40    3.20
  -1  -7   0   -2.80    2.40
   1  -7   0   -1.50    3.20
   1   7   0   -0.30    2.90
  -1  -7   0   -4.60    2.60
   1  -7   0    2.80    3.10
  -1   7   0   -1.10    3.50
   2  -7   0   29.50    5.30
   2  -7   0   36.30    6.60
  -2   7   0   44.30    6.50
   2   7   0   37.90    5.20
  -2   7   0   34.00    6.30
  -2  -7   0   54.69   11.40
   2  -7   0   44.80    6.90
  -2  -7   0   37.40    5.60
   2   7   0   25.00    7.30
  -3   7   0   -1.30    3.10
   3   7   0   -2.30    5.50
   3  -7   0    0.70    3.60
  -3   7   0   -3.40    3.60
  -3   7   0   -0.60    3.90
   3  -7   0    1.20    4.10
  -3  -7   0    0.40    5.30
   3  -7   0   -0.10    3.90
   3   7   0   -2.40    2.20
   4   7   0 1362.86   46.80
  -4   7   0 1406.36   46.90
   4  -7   0 1424.06   44.30
  -4   7   0 1371.66   41.40
  -4  -7   0 1405.06   47.90
  -4   7   0 1429.26   42.50
   4  -7   0 1347.07   43.30
  -4  -7   0 1396.96   44.10
   4  -7   0 1379.76   43.10
  -5   7   0   -2.80    4.90
  -5  -7   0    0.30    4.40
  -5   7   0   -5.70    3.70
   5  -7   0    2.60    5.10
   5  -7   0   -0.40    3.80
  -5  -7   0    1.70    5.70
   5   7   0   -1.90    5.80
   5  -7   0    2.90    5.20
   5  -7   0   -0.80    4.40
  -5   7   0    2.60    4.40
  -6   7   0  561.74   26.00
   6   7   0  545.45   31.90
  -6  -7   0  517.45   26.50
  -6   7   0  581.24   25.90
   6  -7   0  536.85   22.60
  -6  -7   0  501.15   27.80
  -6  -7   0  527.15   28.90
   6  -7   0  522.25   26.20
   6  -7   0  519.55   29.80
   6  -7   0  561.94   27.20
  -6   7   0  559.94   29.20
   7   7   0   -4.70    6.10
  -7  -7   0   -3.00    5.80
  -7  -7   0   -6.60    3.40
   7  -7   0   -0.10    5.40
   7  -7   0    3.30    4.30
  -7   7   0    0.10    5.10
  -7  -7   0    7.10    5.60
   7  -7   0   -3.70    4.40
  -7   7   0    3.70    6.90
   7  -7   0   -3.00    4.60
   8  -7   0  214.68   18.90
  -8   7   0  190.68   18.00
  -8  -7   0  173.18   17.80
   8  -7   0  195.08   14.10
  -8  -7   0  170.68   18.60
  -8  -7   0  193.38   18.60
   8   7   0  161.18   18.50
  -8   7   0  200.98   17.50
   8  -7   0  178.38   17.10
   8  -7   0  171.78   16.80
   9  -7   0    4.50    4.40
   9  -7   0    3.30    7.50
   9  -7   0   13.00    6.70
   9   7   0   -8.70   11.20
  -9  -7   0   -9.60    5.20
  -9  -7   0   -2.20    6.00
  -9  -7   0   -4.50    5.10
  -9   7   0   -5.30    4.50
   9  -7   0    0.40    6.40
  -9   7   0   -2.00    6.50
 -10  -7   0  291.37   24.10
 -10  -7   0  295.67   24.60
 -10   7   0  228.78   21.80
  10   7   0  303.77   25.50
  10  -7   0  266.47   16.30
 -10  -7   0  249.28   24.40
  10  -7   0  245.98   22.00
 -10   7   0  238.48   21.50
  10  -7   0  249.78   22.90
   0   8   0 1434.26   42.70
   0  -8   0 1410.36   46.20
   0  -8   0 1431.76   40.00
   0  -8   0 1356.76   39.30
   0   8   0 1518.75   39.30
  -1  -8   0    0.10    6.40
   1  -8   0    1.80    3.80
  -1   8   0   -4.70    3.40
  -1   8   0    1.20    3.90
  -1  -8   0   -3.70    2.60
  -1  -8   0    0.90    3.60
   1  -8   0    4.90    4.10
   1   8   0    3.10    3.70
   1  -8   0   -0.60    4.80
  -2   8   0   28.80    5.80
   2  -8   0   23.80    5.70
  -2  -8   0   26.20    5.00
  -2   8   0   29.00    7.10
   2   8   0   27.80    8.90
   2  -8   0   25.70    6.00
   2  -8   0   31.70    6.60
   2   8   0   24.80    4.30
  -2  -8   0   35.20    9.20
   2  -8   0   27.40    7.10
   3  -8   0   -4.40    3.30
  -3   8   0    5.00    4.80
  -3   8   0    2.10    4.30
  -3  -8   0    1.00    6.70
  -3   8   0    5.20    4.00
   3   8   0   -1.40    2.40
   3  -8   0    1.40    3.70
   3   8   0    0.00    6.10
   3  -8   0   -0.80    3.60
   4  -8   0  128.89   11.90
  -4   8   0  103.79   10.70
  -4  -8   0  109.99   11.60
  -4  -8   0  108.89   13.70
   4   8   0  117.89   13.90
  -4   8   0  116.79   13.00
   4  -8   0  122.19   11.80
  -4   8   0  131.29   10.70
   4  -8   0  109.89   10.80
   5   8   0    5.70    7.60
   5  -8   0   -1.40    4.10
   5  -8   0   -0.10    4.60
  -5   8   0   -2.90    4.60
   5  -8   0   13.00    5.60
  -5   8   0    1.00    4.30
  -5  -8   0   -3.30    5.60
  -5   8   0    3.70    5.40
  -5  -8   0   -3.30    3.80
   5  -8   0    1.00    3.80
  -6  -8   0  196.08   23.80
   6  -8   0  122.29   13.30
  -6   8   0  141.99   13.10
  -6   8   0  147.09   14.40
   6  -8   0  143.39   14.30
  -6   8   0  118.39   15.00
  -6  -8   0  123.19   15.50
  -6  -8   0  156.08   15.00
   6   8   0  137.49   16.20
   6  -8   0  123.69   11.20
   6  -8   0  149.29   14.50
   7  -8   0    6.50    6.40
   7  -8   0   -1.50    5.80
  -7   8   0   -0.50    4.10
  -7   8   0   -2.20    6.00
  -7   8   0    1.40    5.60
   7  -8   0   -0.60    3.80
   7  -8   0    1.00    4.30
  -7  -8   0   -2.70    5.90
   7   8   0    5.30    7.20
   8  -8   0  122.09   11.70
   8  -8   0  118.69   14.90
  -8   8   0  138.89   15.40
  -8  -8   0  131.89   20.90
  -8  -8   0  108.89   16.40
  -8   8   0  147.19   15.30
   8  -8   0  116.49   15.90
  -8  -8   0  127.79   16.70
   8   8   0  143.99   18.10
   8  -8   0  137.79   15.90
   9  -8   0   -0.50    6.20
   9  -8   0    4.40    7.00
  -9   8   0    2.10    5.10
  -9  -8   0    3.00    6.70
  -9  -8   0    5.30    6.60
  -9   8   0   -7.30    5.10
   9  -8   0   -1.70    4.20
  -9  -8   0    3.50    6.80
 -10   8   0   75.99   13.60
 -10   8   0   87.99   15.80
  10  -8   0   90.09   10.00
  10  -8   0   66.79   14.50
  10  -8   0   92.79   16.50
  10   8   0   98.79   18.20
 -10  -8   0   79.89   17.30
  10  -8   0  106.49   17.90
 -10  -8   0   68.49   13.40
 -10  -8   0  127.69   16.70
   0  -9   0    1.20    4.00
   0   9   0    0.70    3.80
   0  -9   0    0.30    5.90
   0   9   0    2.80    4.10
   0  -9   0   -2.50    4.10
   1  -9   0    3.90    6.50
   1  -9   0   -0.30    4.30
   1  -9   0    3.10    4.80
  -1  -9   0   -1.20    5.70
  -1  -9   0    2.70    4.00
  -1  -9   0   -0.10    3.10
   1  -9   0   -1.30    4.00
  -1   9   0    2.70    4.40
  -1   9   0   -1.20    4.00
   1   9   0    8.40    7.60
   1   9   0    4.90    3.90
  -2   9   0   84.09   12.30
   2  -9   0   78.69    9.00
   2   9   0   73.79    6.80
  -2   9   0   68.09    8.00
   2  -9   0   81.79    9.70
  -2  -9   0   91.39   14.90
  -2  -9   0   66.79    7.30
   2  -9   0   89.29   10.90
   2  -9   0   75.19    9.80
   3   9   0    3.80    2.70
  -3  -9   0    1.20    3.60
   3   9   0   -2.70    6.00
   3  -9   0    4.60    5.60
  -3   9   0   -4.70    4.10
  -3  -9   0    3.00    7.10
   3  -9   0    3.00    4.40
   3  -9   0    4.00    4.30
   3  -9   0    0.50    3.60
  -3   9   0    0.50    4.50
  -4  -9   0  193.08   17.70
   4  -9   0  190.98   14.20
  -4   9   0  209.48   14.10
  -4   9   0  170.28   15.80
  -4  -9   0  204.08   15.40
  -4   9   0  191.28   12.70
   4  -9   0  179.38   13.80
   4   9   0  185.48   17.00
   4  -9   0  202.68   14.60
   4   9   0  204.48    9.70
  -5   9   0    2.60    5.30
  -5  -9   0   -5.10    4.70
   5   9   0    5.30    7.50
  -5   9   0   -2.60    5.00
  -5  -9   0    4.60    6.60
  -5   9   0   -1.00    4.30
   5  -9   0    0.50    4.50
   5  -9   0   -1.80    4.90
   5  -9   0   -0.60    4.00
   6  -9   0  177.68   15.80
   6   9   0  157.18   18.20
  -6   9   0  160.98   17.60
   6  -9   0  183.28   13.20
  -6  -9   0  179.08   16.30
  -6   9   0  182.68   15.70
  -6  -9   0  193.78   18.70
  -6   9   0  204.38   15.40
   6  -9   0  222.98   17.10
   7  -9   0   -4.90    4.70
  -7   9   0    4.80    5.60
  -7   9   0   -5.10    5.50
  -7  -9   0    3.50    5.40
  -7  -9   0   -1.70    6.10
   7  -9   0   -3.30    4.20
   7  -9   0    2.80    4.10
  -7   9   0    1.60    5.10
   7   9   0   -9.30    7.30
   7  -9   0    2.80    6.40
  -7  -9   0    6.30    7.10
  -8   9   0   48.70   11.50
   8  -9   0   69.59   13.30
  -8  -9   0   56.99   14.70
   8  -9   0   47.70   11.10
  -8   9   0   39.30    9.00
  -8  -9   0   47.60   11.30
  -8  -9   0   51.09   13.30
   8  -9   0   63.29    8.90
  -9   9   0    0.60    6.20
   9   9   0   12.70   10.30
  -9   9   0   -7.80    5.60
  -9  -9   0   13.10    8.00
  -9  -9   0    5.70    7.10
  -9  -9   0   -4.80    5.40
   9  -9   0   -3.00    5.90
   9  -9   0    4.60    4.70
   9  -9   0    4.30    6.40
 -10   9   0   70.69   13.40
  10  -9   0   69.19   13.50
  10   9   0   72.19   17.40
  10  -9   0  100.29   10.10
 -10  -9   0  100.79   26.50
 -10  -9   0  111.99   15.60
  10  -9   0   57.19   13.20
   0 -10   0 2928.91   80.59
   0  10   0 3208.98   76.09
   0 -10   0 2958.50   83.99
   0 -10   0 2977.60   76.49
   0  10   0 2986.10   80.69
  -1 -10   0   -1.50    3.30
   1  10   0   -0.60    3.40
   1 -10   0   -1.40    6.00
   1 -10   0    2.60    4.60
   1 -10   0   -4.40    4.30
   1  10   0    2.20    4.50
  -1 -10   0    2.10    6.90
  -1  10   0   -2.10    3.90
  -1 -10   0    2.90    4.30
  -1  10   0    8.30    4.90
   2 -10   0  113.99   11.50
   2  10   0  122.29    8.60
  -2  10   0  135.59   10.60
   2 -10   0  117.89   12.10
  -2  10   0  102.69   12.40
   2 -10   0  109.09   10.30
  -2 -10   0  127.99    9.50
  -2 -10   0  114.59   14.50
   2 -10   0  122.69   11.30
  -3 -10   0   -3.70    4.70
  -3 -10   0   -1.70    3.30
   3 -10   0   -1.90    3.50
  -3  10   0    0.60    4.70
   3  10   0   -1.70    6.40
   3  10   0    1.50    2.90
   3 -10   0    0.50    4.60
   3 -10   0    2.00    4.50
  -3  10   0    0.10    4.50
   3 -10   0    1.90    5.30
   4  10   0  454.95   41.40
  -4 -10   0  503.95   24.80
   4 -10   0  522.25   24.20
   4 -10   0  498.25   23.70
  -4  10   0  473.75   21.70
   4 -10   0  490.55   26.40
  -4  10   0  517.35   27.70
  -4 -10   0  514.75   29.00
   4  10   0  497.15   17.20
   4 -10   0  505.15   23.80
  -5 -10   0    7.20    6.80
  -5 -10   0   -7.90    4.90
   5  10   0    3.30    2.90
  -5  10   0   -4.10    3.80
  -5  10   0   -4.90    4.30
   5  10   0    2.50    7.60
   5 -10   0   -4.60    4.80
   5 -10   0    5.30    5.20
  -5  10   0   -1.60    5.40
   5 -10   0   -0.70    4.30
  -6  10   0   48.50   11.20
   6 -10   0   50.69    9.40
  -6  10   0   56.49   10.80
   6  10   0   46.50   12.20
   6 -10   0   36.40    9.30
  -6 -10   0   49.50   11.20
  -6 -10   0   62.69   13.60
   6 -10   0   78.19   12.90
   6 -10   0   59.79    8.30
  -6  10   0   44.80    8.70
   7  10   0   -7.10    6.80
  -7  10   0    5.30    6.40
  -7  10   0   -2.50    5.90
  -7 -10   0   -5.90    6.00
   7 -10   0    9.40    6.80
  -7 -10   0    8.80    7.80
   7 -10   0    2.00    4.70
   7 -10   0   15.80    7.00
   7 -10   0   -1.70    5.00
  -7  10   0    2.80    5.10
  -7 -10   0    6.90    6.20
  -8  10   0  204.08   22.80
   8 -10   0  182.68   17.70
  -8 -10   0  232.68   22.70
  -8 -10   0  222.58   20.80
   8 -10   0  228.18   15.10
  -8  10   0  252.07   19.80
  -8 -10   0  238.88   22.40
   8  10   0  218.28   29.80
   9 -10   0   11.80    4.50
   9 -10   0   46.50   13.00
  -9 -10   0   -5.10    6.80
   9 -10   0    2.50    7.00
   9  10   0   -6.30    8.20
  -9  10   0    3.60    6.70
  -9  10   0   -2.80    5.40
  -9 -10   0    8.10    7.20
  -9 -10   0   18.00    8.90
  10 -10   0  483.45   21.50
 -10  10   0  479.85   30.80
  10 -10   0  494.35   31.50
 -10 -10   0  525.55   34.80
  10 -10   0  497.65   36.70
 -10 -10   0  467.75   32.80
 -10 -10   0  485.05   35.20
 -10  10   0  496.45   29.50
   0  11   0    3.40    4.10
   0  11   0    7.30    4.60
   0 -11   0    5.30    4.50
   0 -11   0    2.90    6.90
   0 -11   0    3.70    4.60
  -1 -11   0    4.50    4.40
   1  11   0    4.40    4.50
  -1 -11   0    3.10    4.80
   1  11   0    1.90    3.90
   1 -11   0    9.10    5.50
   1 -11   0    5.80    5.30
  -1  11   0    3.20    4.40
   1 -11   0    9.50    7.50
  -1  11   0    3.60    5.30
  -1 -11   0    7.70    8.20
   2  11   0  440.16   17.60
  -2  11   0  454.35   19.30
   2 -11   0  454.85   22.30
   2 -11   0  417.26   20.80
   2 -11   0  450.15   22.30
  -2  11   0  389.26   23.00
  -2 -11   0  450.95   18.50
  -2 -11   0  427.06   26.10
   2 -11   0  469.45   21.10
  -3  11   0    7.30    5.80
  -3 -11   0   13.40    9.00
   3 -11   0    2.30    5.50
  -3  11   0    8.80    5.60
   3 -11   0    3.70    4.70
   3 -11   0   12.70    6.50
  -3 -11   0   -0.50    3.50
   3  11   0    3.50    3.30
   3 -11   0    9.30    5.30
   4  11   0  858.41   38.80
   4 -11   0  891.91   34.20
  -4 -11   0  908.21   35.90
   4 -11   0  802.32   33.20
   4 -11   0  886.31   37.50
  -4  11   0  938.61   40.10
  -4 -11   0  868.01   40.40
   4 -11   0  907.31   35.70
  -4 -11   0  862.41   29.90
   4  11   0  859.31   26.30
  -4  11   0  878.81   31.70
   5 -11   0   -5.50    5.30
  -5  11   0   -2.00    4.20
   5 -11   0    4.80    6.40
  -5  11   0    4.10    6.20
   5 -11   0   -2.50    4.00
  -5 -11   0    0.60    5.10
   5  11   0    0.00    3.10
   5 -11   0    4.30    5.30
  -5 -11   0   -0.60    6.70
  -5  11   0   -0.60    5.10
   5  11   0    1.00    7.40
   6 -11   0  433.26   24.80
   6  11   0  414.76   16.50
  -6  11   0  410.16   21.50
  -6  11   0  463.25   35.40
   6 -11   0  419.36   21.30
  -6 -11   0  411.26   28.80
  -6  11   0  407.56   27.60
   6 -11   0  422.26   24.10
   6 -11   0  431.96   24.70
   6  11   0  407.26   27.90
   6 -11   0  421.56   29.20
  -7 -11   0   35.50   12.80
  -7  11   0   28.70    8.50
  -7  11   0   18.90    8.40
   7 -11   0   17.90    6.70
   7 -11   0   19.80    8.00
   7 -11   0   37.90    8.10
  -7 -11   0    8.60    6.70
   7  11   0   21.70    5.50
  -7  11   0   31.80    8.50
  -7 -11   0    7.80    6.90
   7 -11   0   27.30    8.70
   8  11   0  352.36   29.50
   8 -11   0  328.47   18.60
  -8 -11   0  364.56   28.90
  -8  11   0  351.66   22.00
   8 -11   0  344.77   24.00
  -8 -11   0  294.17   23.70
  -8 -11   0  321.77   26.40
   8 -11   0  333.07   27.60
  -8  11   0  281.07   25.00
  -8  11   0  314.17   22.50
   8 -11   0  340.87   23.20
  -9  11   0    4.10    6.30
  -9 -11   0    7.90    7.20
  -9  11   0    0.80    5.50
   9 -11   0    5.70    7.40
   9 -11   0    4.70    7.40
  -9 -11   0  -14.30    5.50
   9 -11   0    2.70    9.10
   9 -11   0   -9.10    5.30
   9  11   0  -15.20    9.00
   9 -11   0    3.50    5.20
  -9 -11   0   -1.50    6.30
 -10  11   0   90.09   14.10
  10 -11   0   64.39   13.60
  10 -11   0   53.29   15.70
 -10 -11   0   71.99   17.70
 -10 -11   0   94.59   17.30
 -10 -11   0   73.79   15.60
 -10  11   0   78.69   14.00
   0 -12   0    4.80    6.20
   0  12   0    2.90    5.00
   0 -12   0    3.30    4.80
   0  12   0    3.00    5.00
   0 -12   0    8.20    4.90
  -1  12   0   -1.80    3.90
   1  12   0   -0.30    4.10
  -1 -12   0    0.70    6.90
   1 -12   0    1.20    6.80
  -1 -12   0    2.50    3.90
  -1 -12   0    8.20    5.20
   1 -12   0   -2.70    4.20
  -1  12   0    0.40    4.20
   1 -12   0   -3.80    4.60
   2 -12   0  463.35   23.30
   2 -12   0  474.65   22.30
   2 -12   0  410.06   21.50
   2 -12   0  488.15   24.00
  -2  12   0  453.15   20.20
  -2  12   0  431.56   25.00
  -2 -12   0  472.25   19.80
   2  12   0  467.65   18.90
   2  12   0  413.76   31.70
  -2 -12   0  455.85   27.90
   2 -12   0  445.06   24.50
   3  12   0    1.80    3.30
  -3  12   0   -7.50    4.80
   3 -12   0   -7.10    4.50
  -3 -12   0   -1.50    3.90
  -3  12   0   -0.80    5.00
   3 -12   0   -1.70    4.60
   3 -12   0    1.50    4.40
  -3 -12   0   -0.20    7.20
   3 -12   0    2.00    5.70
  -4 -12   0  362.06   22.30
  -4  12   0  334.67   24.00
   4 -12   0  321.67   22.50
  -4  12   0  366.26   19.00
   4  12   0  336.07   14.60
  -4 -12   0  328.67   17.00
  -4 -12   0  325.37   25.40
   4 -12   0  356.76   21.30
   4 -12   0  325.37   20.20
   4 -12   0  329.27   20.30
  -5 -12   0   -5.40    3.40
  -5  12   0    3.10    6.10
   5 -12   0    1.50    5.80
  -5 -12   0    0.90    5.90
   5 -12   0    1.00    5.90
   5 -12   0   -1.10    4.60
  -5  12   0    0.90    6.10
  -5 -12   0   -1.80    7.10
   5  12   0   -0.30    3.50
   5 -12   0    7.30    7.60
   6 -12   0  623.74   30.40
   6 -12   0  604.34   34.20
   6  12   0  612.64   21.50
  -6 -12   0  632.24   32.60
  -6  12   0  702.03   37.40
  -6  12   0  622.74   28.90
   6 -12   0  635.04   31.60
   6  12   0  609.04   36.30
  -6 -12   0  675.43   43.50
   6 -12   0  588.54   30.50
  -6  12   0  637.74   27.60
  -7 -12   0    4.10    8.20
   7  12   0    7.80    9.30
  -7  12   0    6.80    6.00
   7 -12   0   -3.90    4.40
  -7 -12   0   -4.80    4.80
   7 -12   0   -3.30    6.30
   7 -12   0    7.80    7.70
   7  12   0   -1.00    3.60
  -7 -12   0    4.40    5.90
  -7  12   0   -8.20    5.20
  -7  12   0   -0.10    6.60
   7 -12   0    4.20    5.60
  -8  12   0  410.16   30.30
  -8 -12   0  424.46   32.30
  -8 -12   0  433.26   31.70
   8 -12   0  441.56   27.40
  -8  12   0  419.16   25.60
  -8  12   0  456.05   25.30
   8 -12   0  483.95   32.20
   8 -12   0  459.45   32.90
   8 -12   0  450.75   22.40
  -8 -12   0  434.06   29.30
   8  12   0  460.15   18.60
  -9 -12   0   19.70    8.70
  -9 -12   0  -10.70    5.10
   9 -12   0    1.10    7.40
   9  12   0    1.60    4.50
   9 -12   0   -0.90    4.70
   9 -12   0   -2.70    7.80
  -9  12   0   -5.20    5.90
   9 -12   0   -7.30    5.60
   9 -12   0   -6.40    8.80
  -9  12   0   -0.70    5.70
  -9 -12   0    7.40    8.80
   0  13   0   -1.70    4.00
   0 -13   0    3.40    5.10
   0 -13   0   -4.10    4.20
   0 -13   0   -1.80    7.80
   0  13   0    0.50    4.70
   1 -13   0    2.50    4.60
   1 -13   0   13.30    6.60
   1 -13   0    4.40    5.00
  -1 -13   0    3.10    4.30
  -1 -13   0    0.80    8.00
   1  13   0    4.90    4.90
  -1  13   0    4.50    6.10
  -1  13   0    6.90    5.20
   1 -13   0   -0.20    6.40
   2 -13   0 1053.39   39.30
  -2 -13   0 1097.39   46.30
  -2  13   0 1039.90   43.00
   2 -13   0 1151.88   43.00
  -2 -13   0 1113.99   35.90
   2  13   0 1099.59   40.50
   2 -13   0 1030.80   38.00
   2  13   0 1088.59   34.40
  -2  13   0 1065.79   35.60
   3 -13   0    3.00    7.00
   3 -13   0    0.10    5.00
  -3  13   0    0.60    6.00
   3 -13   0   -5.30    4.90
  -3 -13   0    4.90    8.90
  -3  13   0   -2.90    5.30
   3 -13   0    1.90    4.20
  -3 -13   0    3.80    4.80
   3 -13   0    1.60    6.00
   3  13   0    3.80    4.00
   4  13   0  712.43   24.20
   4 -13   0  701.73   32.00
   4 -13   0  741.83   32.20
  -4 -13   0  666.33   37.60
  -4 -13   0  708.13   26.90
  -4  13   0  726.03   28.60
  -4  13   0  770.82   38.40
   4 -13   0  719.03   34.30
   4 -13   0  696.73   31.20
   5 -13   0    1.30    6.80
   5 -13   0   -1.70    4.50
  -5 -13   0    0.20    7.80
  -5  13   0   -4.10    5.60
   5  13   0   -3.60    3.60
  -5 -13   0    3.20    4.70
   5 -13   0    3.90    5.50
  -6 -13   0  101.89   18.90
   6 -13   0   94.99   15.50
  -6 -13   0   61.19   11.70
  -6 -13   0   84.29   11.10
   6 -13   0  112.19   14.00
  -6  13   0   86.99   12.90
   6  13   0   87.99    8.30
   6 -13   0   82.29   15.30
  -6  13   0   88.39   16.20
   6 -13   0   85.09   13.60
   7  13   0    0.20    3.90
   7 -13   0   -5.90    7.30
  -7 -13   0   -2.50    5.30
   7 -13   0   10.90    5.90
  -7 -13   0    5.90    8.50
  -7  13   0   -0.10    5.50
  -7  13   0   11.10    7.60
  -7 -13   0    1.60    6.80
   7 -13   0    4.30    5.10
   7 -13   0    1.00    5.40
  -7  13   0   -1.50    6.60
   8 -13   0    6.00    9.70
   8 -13   0   24.40    8.80
  -8  13   0   10.10    6.60
  -8 -13   0    9.70    9.40
   8  13   0   16.70    4.70
   8 -13   0   12.50    8.30
  -8  13   0   21.60    8.50
  -8 -13   0    2.60    8.80
   8 -13   0    3.00    7.90
   8 -13   0   26.70    7.70
  -8 -13   0   11.20    8.40
  -8  13   0   10.10   13.20
   9 -13   0   -4.10    6.10
   9 -13   0   -5.50    7.00
  -9  13   0   -0.40    5.70
   9  13   0   -4.80    4.40
  -9 -13   0   14.80    9.90
   9 -13   0   17.20    6.00
  -9  13   0    1.40    7.00
  -9 -13   0   20.60   11.90
  -9 -13   0   -7.90    6.40
   9 -13   0    2.20    9.00
   0 -14   0    2.10    5.20
   0  14   0    4.70    5.40
   0 -14   0    0.50    7.80
   0  14   0    9.40    5.70
   0 -14   0   11.40    6.50
  -1 -14   0   -5.50    4.40
  -1  14   0   -2.00    4.90
   1 -14   0   -4.40    5.30
   1  14   0   -0.30    4.40
  -1  14   0   -2.60    5.60
   1 -14   0    3.20    7.60
   1 -14   0   -2.30    4.50
  -1 -14   0    5.10    8.90
   1 -14   0    0.50    4.60
  -1 -14   0   -3.00    4.10
   2 -14   0    5.50    5.70
   2 -14   0   -1.00    5.90
   2  14   0   -4.60    3.60
  -2  14   0   -0.60    5.60
  -2 -14   0   -3.40    6.90
   2 -14   0    2.00    7.70
  -2  14   0    1.50    5.00
   2 -14   0   -1.10    4.60
  -2 -14   0    6.20    5.40
  -3  14   0    0.60    5.50
   3 -14   0    2.60    8.00
   3 -14   0    0.00    5.20
   3  14   0   -2.70    3.40
   3 -14   0   -2.00    5.60
  -3 -14   0   -3.50    4.00
   3 -14   0   -1.70    4.70
  -3 -14   0    1.20    6.90
  -3  14   0   -0.50    6.20
   3 -14   0    3.50    5.60
   4  14   0    5.60    4.00
   4 -14   0    6.80    6.20
  -4 -14   0   48.00   13.80
  -4 -14   0    3.20    4.50
  -4  14   0    1.10    4.80
   4 -14   0    5.60    5.10
  -4  14   0    3.00    6.20
   4 -14   0    7.30    6.20
   4 -14   0   -4.50    4.70
   5 -14   0    1.80    5.00
   5 -14   0    1.40    7.30
  -5  14   0   -2.10    5.90
  -5 -14   0   -0.20    6.50
   5 -14   0    8.10    6.30
   5 -14   0    1.40    7.40
   5  14   0    1.30    3.90
  -5  14   0    4.40    6.00
  -5 -14   0    4.40    8.80
   6  14   0   71.29    7.80
   6 -14   0   90.89   15.30
   6 -14   0   97.69   17.10
  -6 -14   0   61.99   12.70
  -6  14   0   83.49   12.90
  -6 -14   0   87.89   19.00
  -6  14   0   77.29   15.40
   6 -14   0   64.99   12.20
   7 -14   0    0.10    6.00
   7 -14   0   -2.40    7.40
   7 -14   0   -1.30    5.60
  -7 -14   0   -2.00    7.00
   7 -14   0    2.50    6.80
   7  14   0    2.20    3.60
  -7 -14   0    4.20    7.00
  -7  14   0    5.50    6.90
  -7  14   0  -10.80    6.70
  -7 -14   0    0.30    5.20
   8 -14   0    6.50    8.70
   8  14   0   -0.10    4.10
   8 -14   0   -2.00    8.70
  -8 -14   0   10.40    9.00
   8 -14   0   10.50    6.10
  -8  14   0    4.70    7.00
  -8  14   0  -10.90    6.90
  -8 -14   0   25.10   12.40
   8 -14   0   -7.20    6.50
  -8 -14   0   13.30   10.10
   8 -14   0   -1.70    5.90
   9  14   0   -5.10    4.50
   9 -14   0  -12.70    4.80
  -9  14   0   -0.70    6.10
  -9 -14   0   -7.00    7.70
   9 -14   0  -18.00    6.90
   9 -14   0   -2.30    6.60
  -9 -14   0    0.10    8.30
  -9  14   0   -7.10    6.70
   9 -14   0   18.30    5.90
   0  15   0   -0.20    4.70
   0 -15   0    1.90    4.60
   0 -15   0   -0.50    7.80
   0 -15   0    4.40    6.30
   0  15   0   -3.50    4.30
  -1  15   0    0.10    5.80
   1 -15   0    6.60    6.00
  -1 -15   0    4.10    7.30
   1  15   0    0.80    4.00
   1 -15   0   -6.30    7.00
  -1 -15   0   -0.40    5.20
  -1 -15   0   -2.70    4.00
   1 -15   0   -3.70    4.70
  -1  15   0    5.00    5.30
   1 -15   0    6.40    5.50
  -2 -15   0 1825.52   67.19
   2 -15   0 1632.04   56.29
  -2 -15   0 1757.62   53.59
  -2  15   0 1829.92   64.29
  -2  15   0 1810.82   53.19
   2  15   0 2056.29   85.19
   2 -15   0 1836.92   57.89
   2 -15   0 1643.24   56.29
   2 -15   0 1880.31   63.09
   3 -15   0    4.10    6.10
   3  15   0    1.50    4.60
  -3  15   0   -4.10    5.80
   3 -15   0   -3.50    6.30
   3 -15   0   -2.10    5.10
  -3 -15   0  -12.10    6.30
  -3  15   0    1.80    5.50
   3 -15   0    1.60    7.40
   4 -15   0  139.39   16.40
  -4 -15   0  137.59   19.30
  -4  15   0  128.69   13.20
   4 -15   0  169.88   16.20
   4  15   0  143.09   11.00
  -4  15   0  123.69   19.20
   4 -15   0  129.39   15.60
   4 -15   0  152.38   16.20
  -5 -15   0    0.50    8.40
  -5 -15   0    1.90    4.60
  -5  15   0    1.70    6.10
   5 -15   0   -1.30    6.60
   5 -15   0   -5.80    5.20
   5 -15   0   11.70    7.70
   5 -15   0    0.60    6.90
  -5 -15   0   -1.20    5.50
   5  15   0    2.90    4.60
   5 -15   0    4.70    6.80
   6 -15   0   21.00    8.30
  -6 -15   0   31.40   12.30
   6 -15   0   32.20   11.10
  -6  15   0   29.50    8.60
   6  15   0   23.60    5.90
   6 -15   0   14.40    8.00
  -6  15   0    2.50    9.30
   6 -15   0   13.20    8.00
  -6 -15   0   17.70    9.20
  -6 -15   0   12.50    5.70
   7 -15   0    8.80    8.60
  -7  15   0   -5.70    7.10
   7 -15   0   -0.40    6.10
  -7  15   0   -3.00    7.80
   7 -15   0   -3.60    5.70
   7 -15   0  -11.10    6.20
   7  15   0   -5.40    4.10
  -7 -15   0   -3.30    7.30
  -7 -15   0    1.20    7.00
   8 -15   0   28.00    8.60
  -8 -15   0    3.80    9.50
  -8  15   0   16.80   11.00
   8 -15   0   17.70    8.20
  -8 -15   0   14.00   11.40
   8 -15   0   19.60   11.40
   8 -15   0   13.20   15.70
   8 -15   0   18.60    9.90
   8 -15   0    5.90    7.00
   8  15   0   15.60    5.30
   0 -16   0  135.69   18.40
   0 -16   0  168.38   15.00
   0 -16   0  157.98   13.00
   0  16   0  140.39   13.20
   0  16   0  134.59   15.40
   1 -16   0    1.20    4.90
  -1 -16   0    6.00    4.50
   1 -16   0    0.90    8.00
  -1  16   0   -5.00    5.60
   1 -16   0    1.30    4.90
  -1 -16   0    0.00    4.90
  -1 -16   0    1.40    8.20
   1 -16   0    4.70    6.40
  -1  16   0    4.30    5.60
   2 -16   0  176.98   16.80
   2 -16   0  191.08   19.70
   2 -16   0  228.28   17.50
  -2 -16   0  224.28   15.60
   2 -16   0  219.78   17.50
  -2  16   0  220.28   20.30
  -2 -16   0  191.28   26.20
  -3 -16   0    5.60    7.80
   3 -16   0   12.30    7.60
  -3 -16   0    0.40    8.20
  -3  16   0   -6.50    6.10
  -3  16   0    1.60    4.60
   3 -16   0    1.70    6.20
   3 -16   0   -4.60    5.50
   3 -16   0    1.70    5.40
   4  16   0  225.68   13.70
   4 -16   0  183.88   18.50
   4 -16   0  223.88   19.00
  -4  16   0  212.38   16.70
   4 -16   0  225.98   20.60
  -4  16   0  200.28   21.80
   4  16   0  234.38   19.90
  -4 -16   0  190.68   15.20
  -4 -16   0  226.08   23.60
   4 -16   0  237.98   20.00
   4 -16   0  223.18   19.30
   5 -16   0    5.40    7.30
   5 -16   0    4.80    6.40
  -5 -16   0   -3.80    5.50
  -5 -16   0    1.80    5.10
  -5  16   0  -13.10    6.10
  -5 -16   0   -5.90    7.10
  -5  16   0   -6.00    5.80
   5 -16   0   -8.50    6.80
   5  16   0   -1.30    4.00
  -6 -16   0  197.58   14.70
  -6  16   0  127.59   29.50
   6  16   0  172.08   11.40
  -6  16   0  160.18   16.20
  -6 -16   0  156.78   18.90
   6 -16   0  144.99   19.00
   6 -16   0  177.98   20.30
  -6 -16   0  164.48   22.30
   6 -16   0  155.78   17.30
   6 -16   0  179.68   17.70
  -7 -16   0   -1.70    7.40
   7 -16   0    3.70    7.10
  -7  16   0    7.40    8.00
   7 -16   0    3.90    7.70
  -7 -16   0    3.90    7.80
   7 -16   0   -7.80    7.50
   7 -16   0    4.10    6.80
  -7  16   0    3.70    6.70
   7 -16   0   11.90    8.50
   7  16   0    0.30    4.30
   7 -16   0    3.90    7.90
  -8 -16   0  297.47   28.70
  -8 -16   0  335.07   28.60
   8  16   0  350.76   15.10
  -8  16   0  353.16   24.70
   8 -16   0  388.46   25.20
   8 -16   0  312.37   24.30
   8 -16   0  320.67   29.10
   8 -16   0  333.47   22.20
   8 -16   0  348.57   27.40
   0 -17   0   -3.00    6.30
   0 -17   0    6.30    5.10
   0 -17   0    0.30    5.20
   0  17   0    0.60    4.40
   0  17   0   -7.60    4.50
  -1 -17   0   -6.00    5.20
   1 -17   0   16.70    9.10
   1 -17   0    6.20    5.30
   1 -17   0   -4.50    5.20
  -1  17   0   -9.80    4.40
  -1  17   0    6.40    5.30
  -1 -17   0   -6.60    8.00
   1 -17   0    3.40    5.50
  -1 -17   0   -3.30    4.30
  -2  17   0  198.88   15.00
  -2 -17   0  242.98   24.40
  -2  17   0  230.38   21.50
   2 -17   0  208.58   17.70
   2 -17   0  194.48   20.80
   2 -17   0  181.48   16.90
   2 -17   0  203.78   16.80
  -3  17   0  -11.30    5.60
  -3 -17   0    7.90    8.50
  -3  17   0   -3.90    5.10
   3 -17   0    4.10    8.40
  -3 -17   0   -6.30    4.00
   3 -17   0   -3.20    9.20
   3 -17   0   -1.50    5.60
   4 -17   0  416.96   27.60
   4 -17   0  401.66   26.00
  -4 -17   0  465.05   34.20
   4 -17   0  473.05   28.10
  -4  17   0  448.46   24.20
  -4  17   0  420.36   30.90
   4  17   0  448.96   28.10
  -5  17   0    3.90    7.20
  -5 -17   0    9.00    7.60
  -5 -17   0    4.70    8.70
   5 -17   0   -8.20    5.60
   5 -17   0    0.90    7.90
   5 -17   0    1.10    6.00
   5 -17   0   -4.20    7.10
  -5 -17   0   -8.60    5.10
   5 -17   0   21.00    9.40
   6 -17   0  417.26   30.30
   6 -17   0  499.15   30.50
  -6 -17   0  380.96   28.80
   6  17   0  433.26   17.80
   6 -17   0  396.66   27.00
  -6 -17   0  433.86   34.80
  -6  17   0  463.05   25.90
  -6  17   0  433.36   34.60
   6 -17   0  433.06   27.20
   7 -17   0   -7.70    5.70
   7 -17   0   -5.90    7.70
   7 -17   0   -0.50   10.80
   7 -17   0   11.70    7.90
  -7 -17   0  -10.70    6.00
   7 -17   0    5.80   10.20
  -7  17   0    1.40    9.50
  -7 -17   0    7.50   10.00
   7 -17   0   -9.90    8.00
   0  18   0  903.21   34.90
   0 -18   0  897.41   45.00
   0  18   0  904.41   41.50
   0 -18   0  904.71   34.20
   1 -18   0   -3.10    5.60
  -1 -18   0   -3.40    3.60
   1 -18   0    2.30    5.40
   1 -18   0   -4.50    8.10
  -1  18   0    0.70    6.20
   1  18   0   -9.10    5.50
  -1 -18   0    2.50    7.90
  -1  18   0   -2.30    4.90
  -2 -18   0   14.90    7.10
   2 -18   0   10.60    7.00
   2 -18   0   12.00    6.80
  -2  18   0   17.90    9.80
  -2  18   0   10.10    5.90
  -2 -18   0   11.50    9.10
   2 -18   0    5.70    8.50
  -3  18   0    7.90    5.90
   3 -18   0    6.00    9.20
  -3 -18   0    0.10    8.60
  -3  18   0   -0.60    6.70
   3  18   0   -8.20    5.50
   3 -18   0    0.10    6.00
   3 -18   0   -2.40    5.20
   3 -18   0   -7.80    7.20
  -4 -18   0  310.17   19.70
  -4  18   0  299.57   27.10
   4 -18   0  307.57   23.90
   4 -18   0  306.07   24.40
  -4  18   0  315.37   20.90
   4 -18   0  276.97   22.80
   4 -18   0  328.07   25.20
   4  18   0  302.47   23.80
  -4 -18   0  320.47   29.00
  -5 -18   0    4.80    7.40
   5 -18   0   -5.70    8.40
  -5 -18   0    9.70    9.90
  -5  18   0    1.50    7.80
   5 -18   0   -7.40    6.30
   5 -18   0   -1.70    6.10
   6 -18   0   -7.90    7.60
  -6  18   0  -13.20    8.10
  -6 -18   0    1.00    7.20
  -6  18   0    2.50    7.10
   6 -18   0    0.10    6.20
  -6 -18   0    0.40    8.30
   6 -18   0    9.00    9.90
   6 -18   0    6.30    8.60
   6 -18   0   -5.40    7.20
  -7  18   0    5.70    6.80
   7 -18   0   -1.40    9.10
   7 -18   0   -5.20    8.20
  -7 -18   0   11.90    9.70
   7 -18   0   19.90   10.40
   7 -18   0   13.30    8.00
  -7 -18   0   15.50    9.20
   7 -18   0   -0.20    6.00
   0  19   0    7.10    5.60
   0 -19   0    0.60    4.80
   0 -19   0   24.90    7.90
   0 -19   0    5.40    8.80
   1 -19   0   -6.50    8.10
   1 -19   0   -3.40    6.20
   1  19   0    0.40    4.90
  -1 -19   0    0.20    8.00
  -1 -19   0   -2.70    6.30
   1 -19   0   -5.10    6.30
  -1 -19   0    1.50    4.90
  -1  19   0    3.70    6.40
  -1  19   0   -4.20    5.20
   1 -19   0   -1.30    5.30
   2 -19   0   32.60    9.90
   2 -19   0   48.90   13.80
   2 -19   0   40.80   13.40
  -2 -19   0   53.99   15.90
  -2  19   0   37.40    8.60
  -2  19   0   20.20   10.50
   2  19   0   28.20    7.30
  -2 -19   0   34.40    9.20
   2 -19   0   35.30    9.40
  -3  19   0    3.00    6.10
  -3 -19   0    7.50    6.60
   3 -19   0   -9.80    4.90
   3 -19   0    5.90    8.00
  -3  19   0  -17.80    7.20
   3  19   0   -5.70    6.50
  -3 -19   0   17.70   10.60
   4 -19   0    5.60    9.10
  -4 -19   0    6.70    7.70
  -4  19   0   -0.20    6.50
   4 -19   0    7.30    9.50
   4 -19   0   -2.10    7.10
  -4 -19   0   13.30    9.50
   5 -19   0   -4.80    6.50
  -5 -19   0    5.70    7.30
  -5 -19   0    6.70    9.30
  -5  19   0    7.00    7.70
   5 -19   0    4.70   10.20
   5 -19   0   -8.40   10.20
   5 -19   0   -3.30    8.30
   6 -19   0    2.00    7.50
   6 -19   0   11.00   11.00
  -6  19   0   -6.80    8.10
  -6 -19   0    9.10    7.80
   0 -20   0  406.96   24.40
   0  20   0  355.56   26.20
   0 -20   0  390.06   30.30
   0 -20   0  376.96   21.10
  -1 -20   0    8.30    9.60
   1 -20   0   -3.90    5.50
   1  20   0   -9.80    5.90
   1 -20   0    2.50    7.30
   1 -20   0    0.70    8.80
  -1  20   0    6.50    6.80
  -1 -20   0   -6.80    6.30
  -1  20   0  -13.80    4.60
  -1 -20   0   -0.70    4.70
   2 -20   0  192.68   17.60
  -2 -20   0  164.58   16.50
  -2 -20   0  196.88   23.30
   2 -20   0  169.58   19.30
  -2  20   0  193.48   16.00
  -2  20   0  167.68   21.30
   2 -20   0  180.08   21.60
   2 -20   0  206.58   20.70
   3 -20   0    4.00    6.40
   3 -20   0    1.10    8.60
  -3 -20   0    7.00   10.30
  -3  20   0    1.30    6.10
   3 -20   0   -1.10    8.20
   3 -20   0   -1.70    7.40
   4 -20   0   -6.00    9.40
  -4 -20   0   13.00    8.00
   4 -20   0    3.90    8.60
  -4 -20   0   12.20   10.40
   4 -20   0   -4.60    7.30
  -4  20   0    3.80    6.90
   4 -20   0    3.30    6.60
   5 -20   0  -11.60    6.10
  -5  20   0   -9.00    7.00
  -5 -20   0   -1.00    9.10
  -5 -20   0   -0.70    7.50
   5 -20   0  -10.50    7.70
   5 -20   0   -5.60    8.40
   0 -21   0    6.00    6.50
   0 -21   0   -6.20    8.20
   0 -21   0  -15.50    6.30
   0 -21   0   -1.90    7.80
  -1 -21   0    7.80    9.00
   1 -21   0  -13.30    7.60
  -1 -21   0    5.10    9.80
  -1  21   0   -4.70    6.00
   1 -21   0   -1.10    4.80
  -1 -21   0    7.30    5.10
   1 -21   0  -10.50    7.10
   1 -21   0   -2.70    7.50
   2 -21   0   10.60   11.10
   2 -21   0   21.50    8.60
   2 -21   0   32.20   11.90
  -2 -21   0   19.10   11.00
   2 -21   0   18.70   10.80
  -2  21   0   21.20    7.90
  -3  21   0   -5.30    6.20
   3 -21   0    1.40    5.80
  -3 -21   0    5.30    9.40
   3 -21   0   -8.40    8.20
   3 -21   0    4.50    9.20
   4 -21   0   94.79   16.30
  -4  21   0  145.49   17.00
   4 -21   0  138.19   19.50
  -4 -21   0  127.79   20.50
   4 -21   0  103.19   17.60
  -4 -21   0  147.69   21.70
   5 -21   0   -4.80    8.80
  -5 -21   0    2.20    8.60
   5 -21   0   -0.50    8.40
  -5  21   0    7.20    7.80
   5 -21   0  -17.10    9.40
  -5 -21   0   16.90   11.00
   0 -22   0   48.40   13.50
   0 -22   0   33.30    7.10
  -1  22   0    0.70    5.50
   1 -22   0    9.60    7.00
  -1 -22   0    4.50    8.60
   1 -22   0    2.40    8.90
   2 -22   0   58.79   15.70
  -2 -22   0   97.39   20.80
  -2  22   0   50.99   16.10
   2 -22   0   46.80   11.80
   2 -22   0   54.49   11.20
   3 -22   0   -0.70    7.00
  -3 -22   0    1.00    8.40
   3 -22   0   -8.10    9.30
  -3  22   0    8.90    6.40
   3 -22   0   -1.30    9.70
   0 -23   0   -2.50    5.20
   0 -23   0    4.00   10.50
  -1 -23   0   -5.50    9.30
   1 -23   0   -2.10    5.10
   1 -23   0   -1.90    9.40
   2 -23   0  557.94   29.10
  -2  23   0  492.65   27.50
   2 -23   0  547.65   37.10
  -2 -23   0  587.04   41.30
  -1   0   1   -0.80    1.10
   1   0  -1   -0.30    1.10
   1   0   1   -0.10    0.60
  -1   0  -1    0.60    1.10
   1   0   1   -0.50    0.90
  -1   0  -1   -0.40    1.10
  -1   0   1   -0.30    1.10
  -1   0   1    0.60    1.20
   1   0  -1    0.60    1.20
   1   0  -1    0.40    1.20
  -1   0  -1    0.60    0.90
   2   0   1    0.50    2.40
  -2   0   1   -0.50    2.80
   2   0  -1   -0.70    2.50
  -2   0   1   -1.50    2.50
   2   0  -1   -0.80    2.60
  -2   0  -1   -3.20    2.00
  -2   0   1   -0.70    3.50
   2   0   1    2.40    3.10
   2   0  -1    1.00    2.90
  -2   0  -1   -0.70    2.40
  -2   0  -1    1.30    3.00
   3   0  -1   -0.20    2.70
   3   0   1   -1.40    2.30
   3   0  -1    1.90    3.20
  -3   0  -1    0.30    2.80
  -3   0  -1    1.20    2.50
   3   0   1   -1.30    2.70
  -3   0   1    1.20    3.40
  -3   0   1   -1.90    2.60
  -3   0  -1    0.10    2.60
   3   0  -1   -2.40    2.90
  -3   0   1    0.30    2.70
   4   0  -1   -4.30    3.30
  -4   0   1   -2.10    3.80
   4   0  -1   -2.70    3.70
   4   0   1    1.20    3.80
  -4   0   1   -2.00    3.40
   4   0   1   -0.80    3.50
  -4   0   1   -0.90    4.10
  -4   0  -1   -5.60    3.40
  -4   0  -1    1.40    4.00
   4   0   1   -0.30    3.60
  -4   0  -1   -1.60    3.30
   4   0  -1    0.60    4.50
   4   0  -1   -1.70    4.00
   5   0   1    1.50    4.10
   5   0  -1   -1.00    3.90
  -5   0   1   -7.00    3.70
   5   0   1   -2.60    4.00
  -5   0  -1    0.80    3.90
   5   0   1   -1.40    3.90
   5   0  -1    6.30    5.00
   5   0  -1   -0.40    4.30
  -5   0   1   -1.30    4.70
  -5   0   1    3.50    5.40
  -5   0  -1   -0.20    4.60
   5   0  -1   -2.40    3.90
  -5   0  -1    2.50    5.20
  -6   0  -1   -4.50    4.60
  -6   0   1   -4.40    4.90
   6   0  -1   -4.80    4.90
  -6   0  -1    1.40    5.30
  -6   0   1    1.90    4.60
   6   0  -1    1.10    4.70
  -6   0  -1    2.20    4.70
   6   0   1   -4.30    4.70
   6   0   1    1.00    4.60
  -6   0   1    2.90    4.80
   6   0  -1    0.40    4.90
   6   0   1    0.70    4.80
   7   0  -1    6.70    5.80
   7   0   1    0.20    5.30
  -7   0   1   -0.10    5.00
   7   0  -1   -1.30    5.30
   7   0  -1   -1.00    5.30
   7   0   1   -5.70    4.10
  -7   0  -1   -2.30    3.60
  -7   0  -1    2.30    5.70
  -7   0  -1   -0.60    4.50
  -7   0   1   -4.20    5.30
   7   0   1   -2.50    4.70
  -7   0   1   -1.10    4.00
   8   0  -1    6.00    5.40
   8   0  -1   -5.20    5.00
   8   0   1    1.10    4.90
   8   0   1   -0.80    5.20
  -8   0  -1    2.00    6.60
  -8   0  -1   -1.80    4.20
  -8   0   1    5.60    5.60
  -8   0   1   -0.70    5.40
  -8   0  -1    3.30    5.10
   8   0  -1    0.30    5.30
   8   0   1    3.60    5.50
   9   0  -1   -2.50    5.00
   9   0   1   -7.00    5.30
  -9   0  -1    0.90    4.70
   9   0   1   -1.30    6.00
  -9   0  -1    4.00    5.40
  -9   0   1   -1.00    5.70
  -9   0  -1    1.30    6.20
  -9   0   1   -6.70    3.70
  -9   0   1    3.70    6.10
 -10   0  -1   -0.60    6.80
 -10   0  -1    2.00    6.40
 -10   0   1   -0.20    6.70
 -10   0   1   -3.00    6.30
  10   0  -1    2.40    7.60
  10   0   1   -5.70    5.70
  10   0  -1   -0.90    6.00
  10   0  -1   -5.60    6.60
 -11   0  -1   13.20    8.90
  11   0   1   -6.30    8.60
 -11   0  -1   -3.90    6.40
 -11   0   1    3.60    6.90
  11   0   1   -4.10    7.00
 -11   0   1    0.80    6.80
  11   0  -1   -1.20    7.60
  11   0  -1  -16.50    7.80
   1   1  -1  413.36   12.20
  -1  -1  -1  414.16   12.20
   1   1  -1  402.36   12.90
   1  -1   1  412.96   11.60
  -1   1   1  422.76   12.10
   1  -1   1  406.26   11.60
  -1   1   1  392.06   13.20
  -1   1  -1  426.56   11.70
  -1  -1   1  403.26   12.90
   1  -1  -1  405.96   12.40
  -1   1  -1  403.16   11.70
   1  -1  -1  410.26   13.20
   1   1   1  426.46   12.40
   1  -1  -1  416.96   12.60
  -1   1  -1  418.76   11.80
  -1  -1   1  413.36   12.20
   2  -1   1 3816.12   89.59
   2  -1   1 3845.02   86.99
   2   1  -1 3762.02   89.69
   2  -1   1 3925.51   91.59
   2  -1   1 3711.83   89.49
  -2   1   1 3692.53   90.49
   2   1  -1 3727.53   90.69
  -2  -1  -1 3759.62   88.89
  -2  -1  -1 3850.71   89.39
  -2   1   1 3983.00   95.39
  -2   1   1 3680.03   89.19
  -2   1   1 3825.32   89.79
   2   1  -1 3868.41   90.99
  -2  -1   1 3802.72   90.69
  -2   1  -1 3770.62   89.59
   2   1   1 3828.42   88.99
  -2   1  -1 3887.31   89.39
   2   1   1 4115.19   91.49
   2  -1  -1 3872.51   89.59
   2  -1  -1 3754.02   90.59
  -2   1  -1 3708.23   86.89
   2  -1  -1 3792.22   91.59
  -2  -1   1 3765.12   90.89
  -3   1   1   77.19    6.70
   3  -1   1   69.89    5.50
   3   1  -1   81.79    7.50
  -3  -1  -1   94.79    8.00
   3  -1   1   82.69    7.30
   3  -1   1   78.59    7.00
  -3  -1  -1   74.89    6.70
  -3   1   1   75.39    7.40
   3   1  -1   76.49    7.70
   3  -1   1   76.09    7.30
   3   1  -1   88.69    7.60
  -3   1   1   84.09    7.80
  -3  -1  -1   78.09    7.20
   3   1   1   85.09    7.00
   3  -1  -1   77.99    7.60
  -3  -1   1   82.79    7.90
   3  -1  -1   69.69    7.90
  -3   1  -1   70.89    5.50
   3   1   1   69.59    6.40
   3  -1  -1   89.89    7.70
   3  -1  -1   75.09    6.80
  -3   1  -1   76.89    7.30
  -3  -1   1   84.49    7.60
  -3  -1   1   85.09    7.70
  -3   1  -1   78.89    7.30
   4  -1   1  691.33   22.60
   4   1  -1  677.63   25.20
  -4  -1  -1  724.03   26.80
   4  -1   1  680.43   25.40
   4  -1   1  716.43   24.80
  -4  -1  -1  688.33   24.20
  -4  -1  -1  676.43   25.30
  -4   1   1  677.53   25.30
   4  -1   1  725.23   26.30
   4   1  -1  681.43   25.00
  -4   1   1  678.63   26.30
  -4   1   1  683.23   24.20
   4  -1  -1  677.03   26.10
  -4   1  -1  653.23   22.20
   4  -1  -1  675.83   30.60
  -4  -1   1  695.73   25.70
   4   1   1  691.73   24.00
   4  -1  -1  694.93   24.50
   4  -1  -1  694.03   25.40
  -4  -1   1  691.73   25.70
  -4   1  -1  693.03   25.20
   4   1   1  713.73   24.50
  -4  -1   1  720.63   27.20
   5   1  -1   61.29    8.90
   5  -1   1   53.89    7.30
  -5  -1  -1   57.49    9.60
   5  -1   1   52.39    8.90
  -5  -1  -1   58.89    9.70
   5  -1   1   58.09    8.70
  -5   1   1   42.50    7.20
   5  -1   1   55.19    8.10
   5   1  -1   66.39    9.00
  -5   1   1   55.89    9.50
  -5   1   1   56.39    8.70
  -5  -1  -1   59.39    9.00
  -5  -1   1   74.99   11.10
  -5   1  -1   49.00    7.00
   5   1   1   59.69    8.20
   5  -1  -1   46.00    7.90
   5  -1  -1   48.70    8.00
   5  -1  -1   61.09    9.40
  -5   1  -1   47.40    9.50
  -5  -1   1   64.19   10.30
  -5   1  -1   47.90    8.50
   5   1   1   54.99    8.00
   5  -1  -1   53.69   10.00
  -5  -1   1   52.99    9.10
   6   1  -1   31.40    7.50
  -6  -1  -1   32.80    7.80
   6  -1   1   25.20    7.10
   6  -1   1   33.00    7.30
   6   1  -1   33.80    8.70
  -6   1   1   15.10    6.40
   6  -1   1   18.90    7.50
  -6  -1  -1   29.40    8.50
  -6  -1  -1   25.00    7.00
  -6   1   1   30.80    8.10
  -6   1   1   24.00    7.10
   6   1  -1   30.30    8.20
  -6   1  -1   23.70    7.80
  -6   1  -1   23.80    6.40
   6  -1  -1   30.80    7.90
   6   1   1   19.90    7.30
   6  -1  -1   18.10    7.50
  -6  -1   1   23.40    7.10
  -6   1  -1   29.20    8.60
   6   1   1   24.30    7.30
  -6  -1   1   23.50    7.20
   6   1   1   34.30    7.80
  -6  -1   1   26.90    7.90
   6  -1  -1   26.10    7.80
   6  -1  -1   29.10    7.70
   7  -1   1  183.98   17.00
   7  -1   1  203.68   14.10
  -7   1   1  209.98   17.00
   7   1  -1  210.78   19.30
   7   1  -1  186.68   15.20
   7  -1   1  201.08   15.50
  -7  -1  -1  183.88   16.20
  -7  -1  -1  180.58   17.10
  -7   1   1  231.98   18.30
   7   1  -1  203.98   15.90
  -7   1   1  191.38   14.60
  -7  -1  -1  199.28   15.20
  -7  -1   1  200.88   18.00
   7  -1  -1  185.08   15.50
   7  -1  -1  204.48   18.40
  -7  -1   1  200.48   16.90
  -7   1  -1  187.68   13.60
   7  -1  -1  197.88   14.80
   7   1   1  199.68   14.70
   7   1   1  188.28   14.90
  -7  -1   1  213.58   16.30
  -7   1  -1  201.98   17.00
  -7   1  -1  170.28   16.00
   7   1   1  207.78   18.40
   8  -1   1   14.00    6.60
  -8  -1  -1   11.50    6.00
   8   1  -1    4.80    5.70
   8  -1   1   20.60    7.20
   8   1  -1   10.50    6.80
  -8   1   1    9.80    6.30
  -8  -1  -1    5.50    6.40
  -8  -1  -1    4.80    9.10
  -8   1   1    9.50    6.10
   8   1  -1   13.10    7.40
   8  -1   1    4.00    6.00
  -8   1  -1    4.20    7.80
   8   1   1   10.50    7.20
  -8   1  -1   12.00    7.10
   8   1   1   12.90    6.50
  -8  -1   1    5.60    5.40
   8   1   1   16.90    7.30
   8  -1  -1    9.40    7.50
   8  -1  -1    1.50    5.80
   8  -1  -1   27.10    7.90
  -8  -1   1   11.20    5.70
  -8   1  -1   11.80    5.90
   9  -1   1   82.89   11.30
  -9   1   1   52.89   11.80
  -9  -1  -1   58.99   13.40
   9   1  -1   88.29   15.00
  -9  -1  -1   88.99   16.50
  -9   1   1   62.99   13.30
   9   1  -1   57.79   13.50
  -9  -1  -1   72.79   12.40
   9  -1   1   55.89   13.50
   9   1  -1   30.20    9.80
  -9   1  -1   83.79   15.70
  -9  -1   1   66.19   13.60
   9  -1  -1   81.99   13.50
  -9  -1   1   60.19   14.00
   9   1   1   78.79   14.00
  -9  -1   1   73.89   13.50
   9   1   1   59.39   12.90
  -9   1  -1   51.79   11.20
   9  -1  -1   48.40   11.40
  10  -1   1   90.09   15.70
  10  -1   1   93.89   12.30
  10  -1   1  102.19   19.10
  10   1  -1   66.99   15.00
 -10  -1  -1   92.79   16.90
  10   1  -1   96.09   15.50
 -10   1   1   92.89   15.00
  10   1  -1   92.99   13.50
 -10  -1  -1   98.09   17.10
 -10   1   1   97.39   17.60
 -10  -1  -1  128.89   13.50
  10  -1  -1   92.99   12.70
  10   1   1   86.69   16.30
  10  -1  -1  122.99   18.80
 -10  -1   1  104.49   16.00
  10   1   1  108.29   17.00
 -10  -1   1  103.89   17.20
 -10   1  -1   93.89   17.00
  10  -1  -1   95.59   18.50
 -10   1  -1   95.29   16.50
 -10  -1   1  106.69   13.50
  11   1  -1   11.10    9.30
  11   1  -1   23.50   11.80
  11  -1   1   18.30    9.90
  11  -1   1   14.40    9.60
 -11  -1  -1   20.50   11.00
 -11   1   1   14.90    9.30
 -11   1   1   15.60    9.40
 -11  -1  -1   14.60    8.80
 -11  -1   1   60.49   12.50
  11   1   1   21.60   11.40
 -11  -1   1   24.10   11.20
  11  -1  -1   11.30   10.10
  11   1   1   16.20   10.30
  11  -1  -1    7.70    9.00
 -11   1  -1   17.50    9.30
 -11   1  -1   24.70   10.20
   0  -2  -1  215.38    7.20
   0   2   1  214.48    7.00
   0  -2   1  259.17    7.80
   0  -2  -1  243.68    8.20
   0   2  -1  233.38    7.10
   0   2  -1  244.28    8.20
   0  -2   1  231.98    7.00
   0   2  -1  255.97    7.80
  -1   2   1  632.74   17.60
   1  -2   1  620.04   17.10
   1   2  -1  644.44   19.10
   1  -2   1  645.74   17.30
  -1   2   1  636.44   19.00
  -1  -2  -1  631.84   19.00
   1  -2   1  627.04   16.70
  -1   2   1  618.04   17.20
  -1   2  -1  662.83   17.60
  -1  -2   1  648.74   17.70
   1  -2  -1  657.83   19.00
  -1   2  -1  629.24   16.50
  -1   2  -1  635.24   17.20
   1  -2  -1  624.84   17.40
   1  -2  -1  613.24   17.70
  -1  -2   1  640.94   19.20
   1   2   1  641.84   19.10
  -2  -2  -1  249.97   10.50
   2  -2   1  243.98   10.60
  -2   2   1  241.38   11.00
  -2  -2  -1  235.28   11.10
  -2   2   1  253.57   12.30
   2  -2   1  250.47    8.50
   2  -2   1  243.68   10.50
   2  -2   1  252.97   10.80
   2   2  -1  246.48   10.70
   2   2  -1  243.08   11.60
  -2   2   1  241.58   10.80
   2  -2  -1  253.17   10.90
   2  -2  -1  250.87   11.40
   2   2   1  282.17   13.40
  -2  -2   1  255.37   11.60
  -2   2  -1  240.58   10.30
  -2  -2   1  246.08   11.70
   2  -2  -1  247.98   10.40
  -2   2  -1  273.57   10.90
   2  -2  -1  247.28   12.00
  -2  -2   1  262.67   11.20
  -2   2  -1  259.57   11.20
  -3  -2  -1  549.45   19.50
   3  -2   1  556.04   19.90
  -3   2   1  566.34   21.70
  -3   2   1  528.35   20.10
  -3  -2  -1  508.75   19.20
   3   2  -1  537.35   19.30
   3  -2   1  498.95   19.00
  -3   2   1  536.05   19.50
   3   2  -1  518.35   20.00
   3  -2   1  538.85   16.60
   3  -2   1  527.45   18.90
  -3  -2   1  531.75   20.70
  -3   2  -1  569.34   19.70
  -3  -2   1  525.75   19.60
   3  -2  -1  528.55   18.70
  -3  -2   1  545.85   20.70
   3  -2  -1  544.15   20.40
   3  -2  -1  528.75   19.50
   3  -2  -1  528.05   21.00
  -3   2  -1  529.45   19.30
  -3   2  -1  560.34   20.20
   3   2   1  519.15   19.20
  -4  -2  -1  637.64   24.20
   4  -2   1  617.84   20.90
  -4  -2  -1  669.03   25.60
   4  -2   1  662.23   23.70
  -4   2   1  596.44   22.20
   4  -2   1  647.74   24.30
   4   2  -1  616.14   24.30
  -4   2   1  605.84   23.80
   4   2  -1  674.43   24.10
  -4   2   1  635.84   25.00
  -4  -2  -1  631.04   23.60
   4  -2   1  626.44   24.30
  -4   2  -1  616.44   20.50
   4  -2  -1  641.24   25.00
   4   2   1  622.14   23.40
  -4  -2   1  660.83   26.10
  -4  -2   1  619.74   24.30
   4  -2  -1  612.94   22.60
   4  -2  -1  626.64   24.00
  -4  -2   1  645.74   25.00
  -4   2  -1  635.14   24.00
   4   2   1  629.34   22.90
   5  -2   1   78.49   11.20
  -5  -2  -1   76.49   11.00
  -5  -2  -1   72.99   10.90
  -5   2   1   66.39    8.20
   5  -2   1   68.19    7.40
  -5   2   1   71.39    9.60
   5   2  -1   62.09    9.20
  -5   2   1   74.79   10.10
   5  -2   1   78.69    9.40
   5   2  -1   62.99    8.60
   5  -2   1   85.89    9.70
   5   2   1   80.79    9.10
   5  -2  -1   61.49    8.60
  -5  -2   1   88.09   11.70
  -5  -2   1   88.49   10.50
   5  -2  -1   61.99    9.10
   5   2   1   64.29    8.90
  -5   2  -1   60.09    7.00
  -5   2  -1   65.09    8.90
  -5  -2   1   86.69   12.20
  -5   2  -1   57.79    9.00
   5  -2  -1   69.89   10.30
   5  -2  -1   73.89    8.70
  -6  -2  -1  864.31   35.30
   6  -2   1  853.11   34.30
  -6   2   1  866.81   35.00
  -6   2   1  842.62   33.20
   6  -2   1  852.21   33.70
  -6  -2  -1  850.11   32.40
   6  -2   1  866.31   32.30
   6   2  -1  874.21   32.80
  -6   2   1  793.42   30.30
   6   2  -1  796.72   32.20
  -6  -2  -1  852.21   33.80
   6  -2   1  820.62   28.60
   6  -2  -1  838.42   35.60
   6  -2  -1  856.61   33.20
  -6   2  -1  830.62   28.80
  -6   2  -1  858.61   33.60
   6   2   1  895.11   32.20
  -6  -2   1  844.02   33.50
  -6   2  -1  882.61   34.50
   6   2   1  840.62   31.70
  -6  -2   1  855.41   35.70
   6  -2  -1  839.32   34.30
   6  -2  -1  821.12   30.70
  -6  -2   1  871.71   34.10
  -7  -2  -1    3.60    5.10
   7  -2   1    2.40    4.50
  -7  -2  -1    0.20    4.40
  -7   2   1   -2.90    5.00
  -7  -2  -1    5.50    5.50
  -7   2   1   -0.80    5.10
   7   2  -1    8.70    6.00
   7   2  -1   -7.40    4.40
   7  -2   1   -4.50    4.50
   7  -2   1    3.20    5.00
   7   2  -1   -2.20    4.50
  -7  -2   1   -3.00    4.90
  -7  -2   1   -3.00    4.60
   7  -2  -1   -1.50    4.90
   7   2   1   -2.40    5.50
  -7   2  -1    6.00    6.00
  -7  -2   1   -6.50    4.20
  -7   2  -1   -2.90    5.20
   7  -2  -1    0.40    4.40
   7   2   1   -4.00    4.70
   7  -2  -1   -0.90    4.80
  -8   2   1  631.84   32.60
   8   2  -1  581.44   29.10
   8  -2   1  623.54   29.30
   8  -2   1  585.14   31.20
   8  -2   1  577.14   25.30
   8   2  -1  644.04   35.60
  -8  -2  -1  600.44   32.40
   8   2  -1  585.84   29.10
  -8  -2  -1  594.74   28.70
   8  -2  -1  627.64   33.70
  -8   2  -1  603.54   31.50
   8   2   1  695.23   35.50
   8  -2  -1  571.14   26.90
  -8  -2   1  588.54   29.70
  -8  -2   1  632.64   33.50
   8   2   1  623.74   28.90
   8  -2  -1  624.74   29.90
  -9  -2  -1   29.50    9.90
   9   2  -1   32.80   13.00
   9   2  -1   39.50    9.90
   9  -2   1   35.60    9.20
   9  -2   1   35.60   11.30
  -9   2   1   26.40    8.60
  -9  -2  -1   29.20    8.70
  -9  -2  -1   40.60    9.80
  -9   2   1   21.20    8.40
   9   2  -1   61.19   13.10
   9   2   1   37.40   11.20
   9  -2  -1   48.80   10.50
  -9   2  -1   34.80    9.70
  -9  -2   1   45.90   11.60
   9  -2  -1   37.80   10.30
  -9  -2   1   31.60    9.20
  -9   2  -1   38.70   11.20
  -9  -2   1   28.20    9.20
  10  -2   1   42.90   10.10
 -10  -2  -1   39.70   11.80
  10   2  -1   34.00   12.10
 -10   2   1   39.10   12.20
  10  -2   1   48.20   14.50
  10  -2   1   24.00    9.50
 -10   2   1   32.40   10.60
 -10  -2  -1   46.80   11.00
 -10  -2  -1   46.90   13.10
  10   2  -1   22.70   10.00
  10   2   1   33.70   11.70
 -10   2  -1   41.10   11.80
  10  -2  -1   34.50   11.20
 -10  -2   1   42.50   11.60
  10   2   1   43.50   11.40
  10  -2  -1   29.50   10.60
 -10  -2   1   21.30    8.10
 -10   2  -1   41.20   12.80
  10  -2  -1   47.00   11.40
 -10  -2   1   36.00   10.50
 -11   2   1   80.69   15.00
 -11   2   1  122.99   21.20
  11  -2   1   69.29   15.80
 -11  -2  -1   85.69   15.70
  11  -2   1  116.29   14.90
  11   2  -1   56.09   15.40
 -11  -2  -1   81.89   17.60
 -11  -2  -1   99.29   13.20
 -11   2  -1   60.69   14.10
  11  -2  -1   98.49   15.50
 -11  -2   1   67.09   14.00
  11   2   1  106.09   20.40
 -11  -2   1   96.79   13.80
  11   2   1   83.39   17.10
 -11  -2   1   70.69   16.00
 -11   2  -1   71.59   14.70
  11  -2  -1   65.89   16.40
   0  -3  -1   -0.60    2.30
   0   3  -1   -0.60    2.10
   0   3  -1    3.10    2.10
   0  -3   1    0.00    1.90
   0  -3   1    0.20    3.00
   0   3   1   -0.10    2.10
   0   3  -1   -0.60    2.60
   0   3   1    1.00    2.20
   0  -3  -1    0.00    2.10
   0  -3   1   -0.80    2.20
   1  -3   1  693.13   19.60
  -1   3   1  695.73   21.60
  -1   3   1  686.13   19.20
  -1  -3  -1  690.33   22.10
  -1   3   1  710.13   19.20
   1  -3   1  663.73   18.40
   1  -3   1  654.83   18.90
  -1   3  -1  695.03   18.90
   1  -3  -1  703.33   20.80
  -1   3  -1  666.13   18.00
  -1  -3   1  711.43   22.00
  -1   3  -1  736.73   20.40
   1  -3  -1  669.23   19.50
   1  -3  -1  770.32   21.50
   1   3   1  687.23   16.50
  -2   3   1  593.64   21.30
  -2   3   1  624.64   19.30
  -2  -3  -1  605.54   20.90
  -2   3   1  631.34   19.80
   2  -3   1  592.54   19.00
   2  -3   1  624.34   19.50
   2   3  -1  603.14   21.10
   2   3   1  611.34   20.80
  -2   3  -1  607.64   18.70
   2  -3  -1  594.74   19.80
  -2  -3   1  625.04   19.80
   2  -3  -1  613.34   20.90
  -2   3  -1  636.64   19.30
  -2  -3   1  612.14   21.40
   2  -3  -1  577.74   19.30
  -3   3   1  110.39    9.90
   3  -3   1   95.89    8.00
  -3   3   1  117.39    8.90
   3  -3   1   96.79    6.30
  -3   3   1  114.69    9.00
   3  -3   1  100.89    8.00
  -3  -3  -1  109.09    9.10
  -3  -3  -1  108.29    8.40
   3  -3   1  102.89    8.40
   3   3  -1   96.69    8.20
   3   3  -1  112.29    9.60
   3   3   1  108.59    9.20
  -3  -3   1   91.99    9.10
   3  -3  -1  107.79    8.50
   3  -3  -1  110.69    8.80
   3  -3  -1  105.19    7.60
  -3  -3   1   97.89    8.50
  -3   3  -1   92.19    8.20
  -3   3  -1  114.69    9.10
  -3   3  -1   95.89    7.90
   3  -3  -1  110.19    9.50
  -3  -3   1  117.69    9.60
  -4  -3  -1 1452.15   44.40
   4  -3   1 1447.56   43.00
   4  -3   1 1382.56   45.30
   4  -3   1 1425.16   41.70
  -4  -3  -1 1436.36   42.60
  -4   3   1 1432.16   45.30
  -4   3   1 1412.26   43.10
   4  -3   1 1393.76   42.30
  -4   3   1 1432.76   42.40
  -4  -3  -1 1385.26   42.70
   4   3  -1 1434.36   42.00
   4   3  -1 1360.16   43.30
  -4   3  -1 1435.76   42.20
  -4  -3   1 1460.25   44.90
  -4  -3   1 1376.66   48.70
  -4   3  -1 1421.46   43.50
   4  -3  -1 1455.95   42.80
   4  -3  -1 1400.06   40.70
  -4  -3   1 1401.26   42.80
   4  -3  -1 1417.76   43.50
   4   3   1 1415.26   42.60
   4  -3  -1 1387.76   44.20
   5  -3   1  167.28   12.70
   5  -3   1  157.58   10.20
   5   3  -1  178.58   13.00
   5   3  -1  166.28   13.60
  -5   3   1  161.68   13.20
   5  -3   1  159.48   13.20
  -5  -3  -1  162.38   13.00
  -5  -3  -1  169.28   13.90
  -5  -3  -1  155.48   12.90
   5  -3   1  159.68   12.70
  -5   3   1  155.28   12.90
  -5  -3   1  171.78   14.40
   5  -3  -1  146.19   12.40
  -5  -3   1  181.88   14.10
   5  -3  -1  157.08   13.90
  -5   3  -1  155.18   12.70
   5  -3  -1  187.48   12.10
  -5  -3   1  173.98   13.60
   5  -3  -1  161.08   13.10
  -5   3  -1  166.48   13.20
   5   3   1  187.58   13.60
  -6   3   1  671.73   29.80
   6   3  -1  685.53   29.20
  -6   3   1  645.74   28.60
   6  -3   1  652.73   24.00
  -6  -3  -1  690.63   29.60
  -6  -3  -1  657.73   28.50
   6  -3   1  676.53   29.70
   6   3  -1  687.53   28.30
   6  -3   1  682.73   28.10
   6  -3   1  669.43   29.20
  -6  -3  -1  704.93   31.30
  -6  -3   1  651.23   29.20
  -6  -3   1  655.43   29.50
   6   3   1  655.33   28.00
   6  -3  -1  661.43   30.70
  -6  -3   1  686.43   31.40
   6  -3  -1  681.53   30.10
   6  -3  -1  647.54   26.20
  -6   3  -1  699.53   29.50
  -6   3  -1  699.43   29.30
   6  -3  -1  637.24   28.20
   7  -3   1    4.20    5.10
   7   3  -1    1.20    4.60
   7   3  -1    1.50    5.80
   7  -3   1    1.00    5.20
  -7  -3  -1    1.90    4.70
  -7  -3  -1   -5.30    4.00
  -7   3   1   -1.70    5.90
   7  -3   1    4.00    5.70
  -7   3   1    5.50    5.50
   7  -3   1    6.10    5.00
  -7  -3  -1    0.20    6.30
  -7  -3   1   12.00    6.80
   7   3   1    0.70    5.50
   7  -3  -1    2.70    5.00
  -7  -3   1   11.80    6.30
  -7   3  -1    7.90    7.20
  -7  -3   1   -1.20    5.70
   7  -3  -1    7.70    5.00
   7  -3  -1    1.20    5.70
  -7   3  -1    2.10    5.00
   7  -3  -1    2.10    4.90
   8   3  -1  281.67   24.00
  -8  -3  -1  282.47   19.70
  -8   3   1  291.97   22.00
  -8  -3  -1  285.07   22.20
   8  -3   1  274.57   19.40
  -8   3   1  273.07   21.10
   8  -3   1  282.67   21.00
  -8  -3  -1  269.77   24.30
   8  -3   1  270.47   16.00
   8   3  -1  254.57   23.20
   8   3   1  268.37   19.30
   8  -3  -1  273.67   20.10
  -8   3  -1  251.57   20.10
  -8  -3   1  258.57   27.70
  -8  -3   1  359.06   23.80
  -8  -3   1  282.67   20.80
   8  -3  -1  298.17   22.80
   8  -3  -1  264.87   17.40
   8  -3  -1  271.97   21.20
  -8   3  -1  258.97   37.30
   8   3   1  294.77   23.70
   9   3  -1  101.99   16.70
  -9   3   1   65.39   12.80
  -9   3   1   79.99   14.10
   9  -3   1   81.49   14.20
  -9  -3  -1   76.59   14.70
  -9  -3  -1   96.19   12.70
   9  -3   1   76.69   10.20
  -9  -3  -1   66.99   13.10
   9   3  -1   77.99   20.70
  -9   3  -1   68.59   12.50
   9   3   1  107.79   16.90
  -9  -3   1  101.29   16.70
   9  -3  -1   76.09   12.30
   9  -3  -1   60.09   13.90
  -9   3  -1   54.79   11.70
   9   3   1   75.99   15.60
  -9  -3   1   66.19   13.90
   9  -3  -1   92.89   15.50
  -9  -3   1   74.89   12.90
 -10  -3  -1  112.69   18.30
  10   3  -1  107.19   19.20
  10  -3   1  131.59   19.60
 -10   3   1  116.39   18.10
 -10  -3  -1  107.49   13.80
 -10   3   1  106.19   19.20
  10  -3   1  125.09   19.00
  10  -3   1   92.89   11.50
 -10  -3  -1  133.59   21.70
  10   3  -1  113.59   17.90
  10  -3  -1  101.79   18.80
 -10  -3   1  117.29   15.30
  10   3   1  125.69   19.20
  10   3   1  123.69   19.20
 -10  -3   1  103.99   16.10
  10  -3  -1  141.99   19.50
 -10   3  -1  123.99   20.20
 -10  -3   1   99.29   16.10
 -10   3  -1  141.39   20.80
 -11   3   1   28.70    9.20
  11  -3   1   47.20   12.40
 -11  -3  -1   35.60   11.40
  11  -3   1   25.50   10.00
 -11   3   1   61.19   14.00
  11   3  -1   61.79   15.20
 -11  -3  -1   32.80   10.10
  11   3   1   27.30   10.90
 -11   3  -1   27.90   10.90
 -11  -3   1   58.39   12.30
  11  -3  -1   25.90   12.30
 -11   3  -1   50.19   11.90
  11   3   1   41.30   13.30
 -11  -3   1   52.79   12.60
  11  -3  -1   59.09   12.60
   0  -4  -1 7730.63  182.68
   0   4  -1 8706.93  188.08
   0   4  -1 8698.93  182.48
   0  -4   1 7473.35  183.58
   0   4   1 8065.49  182.28
   0   4   1 8121.19  184.88
   1  -4   1  296.67   10.20
   1  -4   1  309.57   13.00
  -1   4   1  298.07   10.80
   1   4  -1  279.17    9.50
  -1  -4  -1  274.57    8.20
   1  -4   1  298.57   11.60
  -1  -4  -1  286.17   13.90
  -1   4   1  286.57   12.70
   1  -4   1  285.97   10.90
   1  -4  -1  297.37   12.20
   1   4   1  299.87    8.70
   1  -4  -1  275.77   10.90
  -1  -4   1  276.97   10.10
  -1  -4   1  288.07   13.40
   1  -4  -1  283.07   11.00
  -1   4  -1  288.57   10.40
  -1   4  -1  315.57   14.00
  -2   4   1  152.38    8.50
  -2   4   1  144.99    8.40
   2  -4   1  164.48    9.00
  -2   4   1  148.19   10.00
   2   4  -1  164.48   10.60
   2  -4   1  166.78    8.50
  -2  -4  -1  152.78   10.50
   2  -4   1  176.88    8.90
  -2   4  -1  165.48    8.00
  -2   4  -1  158.78    9.50
   2  -4  -1  148.19    8.80
   2  -4  -1  137.49    8.40
  -2   4  -1  186.98    9.10
   2  -4  -1  150.58    9.60
  -2  -4   1  168.28   10.80
   2   4   1  157.58   10.40
  -2  -4   1  175.18    9.40
   3  -4   1  101.69    8.40
   3   4  -1   85.09    9.60
  -3  -4  -1   84.89    9.60
  -3   4   1   87.89    8.10
  -3   4   1  103.99   14.10
   3  -4   1   88.99    8.10
   3  -4   1   90.69    8.30
  -3   4   1   76.49    8.90
  -3   4  -1  105.39    8.20
   3  -4  -1   89.09    8.40
   3   4   1   83.99    9.60
   3  -4  -1   78.29    8.00
  -3  -4   1   92.99   10.00
   3  -4  -1  105.29    9.40
  -3   4  -1   93.79    8.90
  -3  -4   1   88.29    9.80
  -3   4  -1   93.49    8.40
  -4  -4  -1  631.04   24.30
   4   4  -1  621.94   25.80
   4  -4   1  633.94   23.80
  -4  -4  -1  613.14   25.30
   4  -4   1  605.64   24.10
  -4   4   1  629.14   24.10
   4  -4   1  619.74   20.90
  -4   4   1  575.74   26.00
   4  -4   1  632.74   24.30
  -4   4   1  653.33   24.90
   4  -4  -1  615.64   22.60
   4  -4  -1  607.64   24.80
  -4   4  -1  588.34   25.00
   4   4   1  634.54   25.40
  -4  -4   1  628.94   26.00
  -4   4  -1  654.63   24.30
  -4   4  -1  684.73   27.90
   4  -4  -1  624.54   25.70
   4  -4  -1  607.54   24.00
  -4  -4   1  621.64   26.20
  -4  -4   1  621.24   24.50
   5  -4   1 1362.86   39.10
   5   4  -1 1400.16   45.80
   5  -4   1 1393.66   44.40
  -5  -4  -1 1407.46   46.70
   5  -4   1 1416.06   43.70
  -5  -4  -1 1373.36   45.00
  -5  -4  -1 1388.46   44.70
  -5   4   1 1384.46   44.70
  -5   4   1 1438.26   44.40
   5  -4   1 1388.76   44.70
   5  -4  -1 1391.06   44.30
   5   4   1 1363.66   44.60
   5  -4  -1 1375.76   46.20
  -5   4  -1 1389.26   43.90
  -5   4  -1 1413.76   44.10
   5  -4  -1 1378.86   45.30
   5  -4  -1 1399.66   41.90
  -5  -4   1 1371.96   46.30
  -5  -4   1 1369.66   44.80
  -6  -4  -1   -2.20    4.00
   6  -4   1   15.40    6.70
  -6  -4  -1    9.80    6.40
   6  -4   1    4.80    5.20
  -6   4   1    5.70    5.50
  -6  -4  -1    6.10    6.00
   6   4  -1    4.00    6.30
  -6   4   1   10.40    6.50
   6  -4   1   10.40    4.80
   6  -4   1    8.50    5.90
  -6  -4   1    7.70    6.10
   6  -4  -1   17.40    6.80
   6  -4  -1    6.90    5.80
   6   4   1   11.50    6.90
  -6  -4   1   12.10    7.10
  -6   4  -1    2.90    5.50
   6  -4  -1   12.60    5.80
  -6   4  -1    5.20    5.50
   6  -4  -1   16.80    6.40
   7   4  -1    0.10    6.40
   7  -4   1   -1.00    5.00
  -7   4   1   -0.10    4.70
  -7  -4  -1    1.00    5.50
  -7   4   1   -6.10    4.80
   7  -4   1    0.80    5.30
   7  -4   1   -5.60    3.90
  -7  -4  -1    2.40    5.20
  -7  -4  -1    4.80    6.00
   7  -4   1   -0.80    3.90
   7   4   1   -2.10    4.50
   7  -4  -1   -5.20    5.10
   7  -4  -1    7.20    6.50
  -7  -4   1   -4.80    4.20
  -7   4  -1   -4.00    4.40
   7  -4  -1    4.40    4.80
  -7   4  -1   -3.10    5.20
  -7  -4   1    0.20    4.80
   7  -4  -1    2.00    5.10
  -7  -4   1   -0.30    5.50
  -8   4   1   64.09   11.40
   8  -4   1   81.49    9.90
   8   4  -1   63.39   12.90
   8  -4   1   67.89   11.50
  -8  -4  -1   82.79   14.20
  -8  -4  -1   67.49   12.30
   8  -4   1   88.09   14.70
  -8   4   1   70.09   13.70
  -8  -4   1   79.09   13.30
   8  -4  -1   53.39   10.40
  -8   4  -1   68.49   12.40
   8  -4  -1   79.89   10.40
  -8   4  -1   63.69   11.70
  -8  -4   1   94.69   16.00
  -8  -4   1   61.69   13.50
   8  -4  -1  115.29   16.10
   8  -4  -1   75.29   12.60
  -9   4   1  246.98   20.90
  -9  -4  -1  268.07   20.60
  -9  -4  -1  236.48   22.20
   9   4  -1  296.67   26.90
  -9  -4  -1  250.57   21.60
  -9   4   1  272.07   22.10
   9   4  -1  238.48   20.30
   9  -4   1  260.47   21.90
   9  -4   1  241.48   15.60
   9  -4  -1  237.88   19.60
   9  -4  -1  257.77   22.50
  -9  -4   1  273.27   23.00
  -9   4  -1  287.07   22.20
   9   4   1  303.77   25.50
   9   4   1  257.37   20.80
  -9  -4   1  261.87   21.40
  -9   4  -1  300.57   22.90
  -9  -4   1  255.47   21.60
   9  -4  -1  261.67   17.50
 -10  -4  -1  583.14   33.70
  10  -4   1  590.14   31.60
 -10   4   1  573.94   34.00
  10  -4   1  597.64   34.10
 -10  -4  -1  590.34   31.70
 -10  -4  -1  568.64   35.90
  10  -4   1  549.95   25.00
  10   4  -1  525.55   31.90
  10   4  -1  613.34   39.50
 -10   4   1  581.24   33.00
  10  -4  -1  545.95   34.20
  10  -4  -1  531.65   26.80
 -10   4  -1  579.84   32.80
 -10   4  -1  532.15   32.10
  10   4   1  532.05   31.30
 -10  -4   1  599.04   47.50
 -10  -4   1  556.54   33.40
  10   4   1  592.64   37.80
  10  -4  -1  524.95   31.20
 -10  -4   1  593.84   36.70
 -11  -4  -1   38.80   11.20
 -11   4   1   37.60    9.80
  11   4  -1   -2.80   10.50
 -11  -4  -1   23.60   10.50
  11  -4   1   22.70    8.40
 -11   4   1   24.30   11.20
  11   4  -1   28.10   13.40
 -11  -4  -1   32.70   10.00
 -11  -4   1   19.60    9.90
  11  -4  -1   42.20   10.10
 -11   4  -1   19.50   10.90
 -11  -4   1   60.39   13.30
  11   4   1   12.50   11.80
  11  -4  -1   23.70   10.80
 -11   4  -1   29.90   10.60
 -11  -4   1   10.90    9.30
   0  -5  -1    1.30    2.90
   0  -5  -1   -3.40    2.50
   0   5   1   -0.70    2.40
   0   5   1   -0.40    2.60
   0  -5   1   -0.60    2.20
   0  -5  -1    1.00    2.30
   0   5  -1    0.10    2.70
   0   5  -1   -1.50    2.40
   0  -5   1   -1.10    2.50
   0  -5   1    3.50    3.40
   1  -5   1  477.05   17.70
  -1   5   1  461.35   15.20
   1  -5   1  460.15   15.40
   1   5  -1  461.55   14.20
  -1  -5  -1  465.55   13.00
   1  -5   1  479.35   16.70
   1   5  -1  461.55   18.50
  -1   5   1  467.35   18.00
  -1  -5  -1  462.85   14.80
   1  -5   1  498.55   16.80
  -1  -5  -1  447.46   19.10
   1  -5  -1  462.85   15.90
   1  -5  -1  475.15   17.10
   1   5   1  471.35   13.60
  -1  -5   1  464.05   14.30
  -1   5  -1  462.55   17.20
  -1  -5   1  459.45   14.60
   1  -5  -1  458.75   15.80
  -1   5  -1  465.95   14.90
  -1  -5   1  478.45   19.10
  -2  -5  -1   16.10    5.40
  -2   5   1   17.20    3.90
   2   5  -1    9.50    4.30
   2  -5   1   14.10    3.60
   2  -5   1    9.60    3.20
   2  -5   1   11.00    3.60
  -2   5   1   28.10    5.80
  -2   5   1   24.20    4.50
   2   5   1   26.80    6.20
  -2   5  -1   17.90    4.20
   2   5   1   20.40    2.40
   2  -5  -1   21.50    4.60
  -2   5  -1   14.30    4.50
   2  -5  -1   16.70    3.70
  -2   5  -1   15.60    3.50
   2  -5  -1   23.20    4.90
  -2  -5   1    8.90    4.20
   3  -5   1   46.80    7.00
  -3   5   1   54.59    8.80
   3  -5   1   38.30    6.20
  -3   5   1   34.40    5.60
  -3   5   1   35.70    6.40
  -3  -5  -1   71.29    9.10
   3   5  -1   62.89   10.60
   3  -5   1   46.70    6.40
  -3   5  -1   36.90    6.30
  -3   5  -1   45.10    6.70
  -3   5  -1   45.60    6.30
   3  -5  -1   52.29    8.40
  -3  -5   1   66.69   11.00
  -3  -5   1   52.49    8.10
   3  -5  -1   51.59    7.80
   3   5   1   56.09    9.60
   3  -5  -1   46.30    7.50
  -4   5   1  108.09   10.40
   4  -5   1   69.79    6.80
  -4  -5  -1  102.39   11.70
   4   5  -1   70.49   10.50
  -4   5   1  113.39   12.00
  -4  -5  -1  105.79   10.10
   4  -5   1   76.79    8.90
   4  -5   1   70.79    9.30
  -4   5   1  101.29   10.10
   4  -5   1   81.49    9.20
  -4  -5   1   89.09   11.30
  -4   5  -1   84.69   10.30
  -4   5  -1  101.19   10.20
   4  -5  -1  100.69    8.80
  -4  -5   1   91.39   10.50
   4   5   1  110.59   11.80
  -4   5  -1   98.39    9.30
  -4  -5   1   83.39   11.10
   4  -5  -1  119.29   10.60
   4  -5  -1   99.59   10.90
   4  -5  -1  117.79   10.70
  -5   5   1   23.10    7.20
  -5   5   1   23.60    6.50
  -5  -5  -1   34.50    7.90
   5  -5   1   25.90    6.50
   5  -5   1   29.20    7.50
   5  -5   1   42.10    6.40
   5   5  -1   34.10    9.30
   5  -5   1   29.20    7.00
  -5  -5  -1   25.80    7.20
  -5  -5  -1   49.20   10.30
  -5   5   1   34.10    8.00
   5  -5  -1   36.80    7.30
  -5   5  -1   27.80    8.10
   5  -5  -1   26.80    6.60
  -5  -5   1   31.80    9.00
  -5  -5   1   25.00    7.40
   5  -5  -1   41.20    9.00
  -5   5  -1   26.90    6.90
  -5   5  -1   26.80    7.50
  -5  -5   1   35.50    8.80
   5  -5  -1   32.40    7.30
   5   5   1   30.40    8.70
  -6  -5  -1  162.08   15.50
   6  -5   1  155.48   13.80
   6  -5   1  129.39   13.60
  -6   5   1  164.18   14.70
   6  -5   1  144.39   10.60
   6  -5   1  159.58   13.80
  -6  -5  -1  175.78   15.50
  -6   5   1  150.58   13.90
   6   5  -1  143.29   14.80
  -6  -5  -1  154.38   14.30
   6  -5  -1  195.58   15.30
  -6   5  -1  144.89   14.20
  -6   5  -1  149.19   13.60
  -6  -5   1  138.09   14.90
  -6  -5   1  134.89   13.60
   6  -5  -1  172.68   15.60
   6   5   1  155.68   15.00
  -6  -5   1  161.68   15.70
   6  -5  -1  179.38   12.90
  -7   5   1   19.30    7.70
   7  -5   1   29.10    8.00
  -7  -5  -1   19.30    8.30
  -7  -5  -1   28.70    9.10
   7  -5   1   19.50    6.10
  -7   5   1   24.00    8.10
   7  -5   1   20.60    6.80
  -7  -5  -1   36.80    9.20
   7  -5   1   30.80    8.50
   7  -5  -1   27.10    9.40
   7   5   1   35.50   11.00
   7  -5  -1   13.40    6.80
  -7  -5   1   22.90    8.10
  -7  -5   1    9.90    6.60
   7  -5  -1   21.50    6.80
  -7  -5   1   15.00    8.30
   7  -5  -1   16.10    6.60
  -7   5  -1    9.80    6.80
  -7   5  -1   13.90    6.30
   8  -5   1  136.39   15.10
  -8  -5  -1  105.89   15.80
   8  -5   1  110.79   13.40
   8  -5   1  126.29   16.60
  -8   5   1  101.19   14.40
  -8  -5  -1  108.69   18.40
   8   5  -1  103.59   14.90
  -8   5   1  112.49   14.80
  -8  -5  -1  112.19   13.80
   8  -5   1  120.99   10.90
   8  -5  -1  122.49   15.10
  -8  -5   1   93.69   15.50
  -8   5  -1   92.39   13.70
   8  -5  -1  117.39   16.30
  -8   5  -1  108.79   15.50
  -8  -5   1  116.69   14.70
   8   5   1  121.09   14.90
   8  -5  -1  118.49   12.10
   8  -5  -1  111.29   13.80
  -8  -5   1  103.99   16.20
  -9  -5  -1   33.20   10.20
   9   5  -1   44.10   11.80
  -9   5   1   26.00    9.40
   9  -5   1   38.70    8.60
  -9  -5  -1   35.20   10.10
  -9   5   1   38.60   11.10
  -9  -5  -1   37.80   10.40
   9  -5   1   28.70   10.00
   9  -5  -1   45.00    9.00
  -9  -5   1   18.00    7.20
  -9   5  -1   19.30    8.90
   9   5   1   33.20   10.50
   9  -5  -1   43.10   10.60
   9  -5  -1   27.50    9.40
  -9  -5   1   34.40   10.70
  -9  -5   1   22.70    9.30
  10  -5   1    4.40    7.20
 -10  -5  -1   13.20    7.90
 -10  -5  -1   15.20    8.50
 -10   5   1    4.30    8.10
 -10  -5  -1   32.40   18.20
  10   5  -1   11.50    9.10
 -10   5   1   20.70    9.30
  10  -5   1   -2.20    8.20
  10  -5   1   15.60    6.50
  10  -5  -1    7.50    7.70
  10  -5  -1   26.10   10.00
  10   5   1   17.20    8.40
  10  -5  -1   20.10    7.10
 -10  -5   1   27.60    7.90
 -10   5  -1   -2.70    6.50
  10   5   1    9.00    9.90
 -10  -5   1    5.10    6.60
 -10  -5   1    3.80    6.10
 -10   5  -1    3.20    8.00
 -11   5   1    3.80    7.10
  11   5  -1   -4.90    9.00
  11   5  -1   -0.80    7.90
  11  -5   1    3.00    8.10
 -11  -5  -1    5.00    8.00
 -11  -5  -1   12.50    8.10
 -11   5   1    2.60    7.10
 -11  -5  -1    1.60    6.00
  11  -5   1   24.30    7.90
  11   5   1  -19.10    7.60
 -11   5  -1   -2.50    6.90
  11  -5  -1    6.40    7.90
 -11  -5   1   12.00    7.70
 -11   5  -1   -8.50    6.00
 -11  -5   1    5.60    7.30
 -11  -5   1   17.80    9.00
  11   5   1    0.90    8.60
   0  -6   1  161.88   11.20
   0   6  -1  174.98   10.20
   0   6  -1  172.08    8.60
   0   6  -1  175.38    9.50
   0   6   1  164.38    8.60
   0  -6  -1  166.38    8.80
   0  -6   1  153.88    8.60
   0  -6  -1  154.48    8.90
   0  -6   1  154.08    8.90
  -1  -6  -1   40.60    7.80
   1  -6   1   63.09    7.40
  -1   6   1   43.10    5.40
   1   6  -1   51.29    7.80
  -1   6   1   32.10    5.30
   1  -6   1   49.80    5.80
   1  -6   1   58.49    6.90
  -1  -6  -1   45.70    4.10
   1   6  -1   45.60    5.60
   1  -6   1   48.40    5.40
  -1  -6  -1   46.20    5.20
   1  -6   1   60.69    7.50
   1  -6  -1   41.10    5.40
  -1   6  -1   49.10    5.60
  -1  -6   1   47.20    4.70
   1   6   1   54.99    4.70
  -1   6  -1   51.69    7.10
  -1  -6   1   73.69   10.10
   1  -6  -1   37.20    5.10
  -1  -6   1   44.70    5.10
   1  -6  -1   45.90    5.70
  -2  -6  -1  114.09   15.80
   2  -6   1   69.29    7.30
   2   6  -1   62.49    9.20
   2   6  -1   68.99    5.30
  -2   6   1   75.99    8.90
   2  -6   1   80.59    7.30
  -2   6   1   76.89    6.90
   2  -6   1   60.19   12.00
   2  -6   1   77.79    6.80
   2  -6  -1   72.29    7.90
   2   6   1   72.19   10.00
   2  -6  -1   80.59    7.70
  -2   6  -1   77.09    7.00
   2  -6  -1   73.99    7.20
  -2   6  -1   83.09    8.70
   2   6   1   71.49    4.50
  -2   6  -1   71.69    6.10
  -3  -6  -1  108.99   12.40
  -3   6   1  107.89    9.50
  -3   6   1  117.79   11.40
   3  -6   1  128.19    9.60
  -3   6   1  109.09   11.50
   3  -6   1  131.79   10.20
   3  -6   1  126.39   10.00
   3   6  -1  131.79   12.60
   3   6   1  111.69   12.70
   3  -6  -1  106.89    9.90
  -3   6  -1  125.69    9.90
  -3  -6   1  127.29   12.80
  -3   6  -1  123.49    8.90
   3  -6  -1  103.19    9.30
   3  -6  -1  137.49   11.30
  -3   6  -1  131.49   11.20
  -3  -6   1  139.99   10.90
  -4  -6  -1    9.60    5.20
  -4   6   1    9.70    5.00
  -4  -6  -1   17.70    7.80
   4   6  -1   19.60    8.30
   4  -6   1   18.20    5.80
   4  -6   1   22.20    5.80
  -4   6   1   11.20    5.70
  -4   6   1   13.30    5.70
   4  -6   1   17.90    5.60
  -4   6  -1   18.10    5.90
  -4   6  -1   17.00    6.10
  -4  -6   1   28.40    8.70
  -4   6  -1   16.70    4.70
   4  -6  -1   15.10    5.30
  -4  -6   1   15.50    5.50
   4  -6  -1   11.60    5.30
   4  -6  -1   12.70    5.50
   4   6   1   23.20    8.60
  -5  -6  -1  840.92   34.70
   5  -6   1  877.51   28.10
   5  -6   1  852.71   32.30
   5  -6   1  901.41   33.00
   5  -6   1  891.41   32.40
  -5  -6  -1  901.71   33.40
  -5   6   1  882.61   36.30
   5   6  -1  859.41   35.00
  -5   6   1  922.81   32.60
  -5   6   1  845.82   31.90
   5  -6  -1  853.01   30.10
  -5  -6   1  830.12   32.90
  -5   6  -1  846.42   34.60
   5  -6  -1  861.61   32.70
  -5   6  -1  858.41   31.90
   5  -6  -1  867.31   33.60
   5  -6  -1  853.61   33.90
  -5   6  -1  904.71   31.70
  -5  -6   1  884.61   35.90
   5   6   1  849.32   34.50
  -5  -6   1  882.11   35.40
  -6   6   1  422.46   22.60
  -6  -6  -1  411.36   22.90
  -6   6   1  401.46   24.90
  -6   6   1  458.65   23.30
  -6  -6  -1  424.36   24.60
   6   6  -1  416.46   24.60
   6  -6   1  411.26   18.10
   6  -6   1  393.96   21.70
   6  -6   1  421.36   22.60
   6  -6   1  429.16   23.10
  -6  -6  -1  408.76   24.30
  -6   6  -1  444.56   22.90
   6  -6  -1  464.45   27.30
   6  -6  -1  427.66   23.80
  -6   6  -1  432.56   22.10
   6  -6  -1  415.46   23.20
  -6  -6   1  433.86   25.40
  -6  -6   1  445.36   25.40
  -6   6  -1  525.05   26.60
  -6  -6   1  421.36   23.40
   6   6   1  404.36   23.60
   6  -6  -1  419.86   20.10
   7  -6   1    2.50    4.80
  -7   6   1    6.40    6.20
  -7  -6  -1    0.00    5.30
  -7  -6  -1    3.20    6.10
   7  -6   1   -1.20    5.20
  -7   6   1   -1.30    4.50
   7   6  -1  -12.40    5.30
   7  -6   1    6.10    4.60
   7  -6   1    6.80    5.40
  -7  -6  -1   -1.50    5.30
   7   6   1    8.20    9.50
  -7  -6   1    1.60    4.20
  -7   6  -1    3.90    5.50
   7  -6  -1    2.40    4.90
  -7  -6   1    0.90    4.70
   7  -6  -1   -6.20    4.20
   7  -6  -1    2.20    4.50
  -7   6  -1    4.30    5.20
   7  -6  -1    1.10    5.20
  -7  -6   1   -5.40    4.20
  -8   6   1  232.88   19.30
   8  -6   1  249.88   19.50
   8  -6   1  264.37   19.10
   8   6  -1  215.78   20.00
  -8   6   1  261.27   19.90
  -8  -6  -1  213.18   20.60
   8  -6   1  252.57   19.70
   8  -6   1  229.28   14.50
  -8  -6  -1  226.68   19.60
  -8  -6  -1  210.48   19.00
   8   6   1  248.78   20.60
  -8   6  -1  240.78   19.70
   8  -6  -1  255.47   19.30
  -8  -6   1  232.98   19.90
   8  -6  -1  240.68   20.00
  -8  -6   1  239.28   20.70
   8  -6  -1  242.78   16.10
  -8   6  -1  245.28   19.10
  -8  -6   1  228.68   21.10
   8  -6  -1  219.08   19.60
  -9  -6  -1   63.99   13.40
  -9  -6  -1   69.09   13.20
   9  -6   1   83.99   14.70
  -9   6   1   79.19   13.80
   9   6  -1   75.59   15.20
   9  -6   1   82.49    9.50
  -9  -6  -1   94.99   16.40
  -9   6   1   80.49   14.30
  -9  -6   1   82.19   18.40
  -9  -6   1   97.29   18.00
   9  -6  -1   94.99   10.70
   9   6   1   95.39   18.60
   9  -6  -1   66.29   14.00
  -9  -6   1   57.59   12.20
   9  -6  -1   94.79   15.60
  -9   6  -1   99.29   15.40
   9  -6  -1   69.99   13.30
  -9   6  -1   83.39   13.50
  10  -6   1  111.19   16.50
 -10  -6  -1  150.98   17.90
 -10   6   1   99.79   15.90
  10  -6   1  133.89   11.60
 -10   6   1  147.79   17.50
 -10  -6  -1  126.09   20.90
  10   6  -1  139.09   21.10
  10  -6   1  162.88   20.90
  10   6  -1   91.39   18.10
 -10  -6  -1  113.29   15.20
 -10   6  -1  130.69   20.30
 -10   6  -1  105.29   16.10
  10  -6  -1  126.79   12.20
  10  -6  -1  160.98   19.70
 -10  -6   1   99.69   15.90
 -10  -6   1  112.09   19.10
  10  -6  -1  108.99   17.50
  10   6   1   95.39   18.60
 -10  -6   1  125.59   16.20
 -11  -6  -1   46.80   13.10
  11   6  -1   73.39   16.30
 -11   6   1   23.50   10.40
 -11  -6  -1   73.79   14.80
 -11   6   1   44.30   12.30
 -11  -6  -1   45.20   12.90
  11  -6   1   50.19    9.50
  11   6  -1   36.00   15.20
  11  -6   1   42.40   11.50
 -11   6  -1   46.40   12.20
  11  -6  -1   58.79   13.00
 -11  -6   1   77.89   15.30
  11   6   1   56.89   15.00
 -11  -6   1   34.20   10.10
 -11   6  -1   59.49   12.00
  11  -6  -1   32.10   11.60
 -11  -6   1   57.69   12.90
  11   6   1   49.40   13.60
   0   7   1    7.90    3.60
   0  -7   1   -3.60    3.20
   0   7   1    2.40    3.30
   0   7  -1   -0.30    2.70
   0  -7  -1    4.60    3.20
   0   7  -1    1.20    3.70
   0  -7  -1    9.40    3.80
   0   7  -1    2.80    3.40
   0  -7   1    2.10    4.40
   0  -7   1   -2.20    2.80
  -1  -7  -1  594.44   19.00
   1  -7   1  594.94   20.10
   1  -7   1  596.14   22.10
   1   7  -1  584.94   18.90
   1  -7   1  605.04   22.10
  -1   7   1  578.74   23.20
   1   7  -1  583.54   24.20
  -1  -7  -1  547.95   17.30
  -1   7   1  624.74   25.60
   1  -7   1  602.44   23.10
  -1  -7   1  566.14   18.70
   1  -7  -1  577.64   21.50
   1  -7  -1  626.24   20.80
   1   7   1  606.94   18.50
  -1   7  -1  538.55   21.70
  -1  -7   1  480.25   33.80
  -1  -7   1  583.84   18.60
   1  -7  -1  554.34   20.10
  -1   7  -1  573.34   19.10
   1  -7  -1  591.54   24.90
  -2   7   1    5.40    4.10
   2   7  -1    0.50    2.40
   2   7  -1   -0.10    4.70
  -2   7   1   -0.50    4.00
  -2  -7  -1    6.80    7.80
  -2  -7  -1    2.10    3.40
   2  -7   1   -0.40    4.30
   2  -7   1    2.90    3.20
   2  -7   1    1.10    3.90
   2  -7   1    9.30    4.60
  -2   7  -1    4.30    4.00
   2   7   1    1.30    2.30
   2  -7  -1    2.00    3.90
  -2  -7   1    4.70    6.20
  -2  -7   1    0.10    3.00
  -2   7  -1    3.30    3.80
   2  -7  -1    2.10    4.20
   2  -7  -1    2.20    3.30
  -3   7   1   93.59   11.20
  -3  -7  -1   76.79   12.00
   3  -7   1   71.19    9.20
   3  -7   1   73.79    8.70
   3   7  -1   80.19   12.40
  -3   7   1   91.39    9.00
   3  -7   1   79.29    8.30
  -3   7   1   94.09    8.70
   3   7  -1   68.89    6.10
  -3   7  -1   89.19   10.30
  -3  -7   1   88.69    9.40
   3  -7  -1   87.39    8.90
  -3   7  -1   76.49    8.80
  -3   7  -1   74.09    7.30
   3   7   1   79.09    5.20
   3  -7  -1   90.39    9.50
   3   7   1   89.89   12.00
   3  -7  -1   82.89    9.50
  -3  -7   1   87.09   11.80
  -4  -7  -1  579.44   24.80
   4  -7   1  592.54   24.20
   4  -7   1  624.04   24.80
  -4   7   1  615.14   23.80
  -4   7   1  592.04   27.60
   4  -7   1  578.54   24.00
  -4  -7  -1  611.44   28.10
  -4   7   1  607.84   23.80
   4   7  -1  553.04   26.90
   4   7   1  593.64   27.60
  -4   7  -1  575.84   26.30
   4  -7  -1  561.14   24.60
  -4  -7   1  618.54   25.40
   4  -7  -1  595.54   25.60
   4  -7  -1  600.34   24.70
  -4   7  -1  622.14   22.90
  -4  -7   1  589.24   28.00
  -4   7  -1  600.04   23.70
   5  -7   1   51.19    8.80
  -5   7   1   57.49    9.30
   5  -7   1   52.49    7.00
  -5  -7  -1   63.49   10.80
  -5   7   1   78.59   12.50
   5   7  -1   57.09   11.20
  -5   7   1   62.89    9.70
   5  -7   1   57.29    9.40
  -5  -7  -1   68.89   12.20
   5  -7   1   72.79   11.10
  -5   7  -1   55.29    9.10
   5  -7  -1   69.39   11.00
  -5  -7   1   57.59   11.90
  -5  -7   1   60.29    9.80
   5  -7  -1   69.09   10.10
   5  -7  -1   60.89    9.60
  -5   7  -1   72.29   11.50
  -5   7  -1   71.59   10.50
   5  -7  -1   73.19    8.90
   5   7   1   61.89   11.30
  -5  -7   1   55.79   10.20
  -6   7   1  656.03   32.80
   6   7  -1  689.03   47.00
  -6   7   1  652.73   28.50
   6  -7   1  673.53   29.50
   6  -7   1  635.14   24.00
   6  -7   1  680.03   29.50
  -6  -7  -1  635.54   31.50
  -6  -7  -1  652.73   29.90
  -6  -7  -1  641.64   31.60
   6  -7   1  654.73   28.70
  -6   7   1  639.44   28.40
   6  -7  -1  673.63   30.80
  -6   7  -1  663.73   31.70
   6  -7  -1  651.03   30.10
   6  -7  -1  666.23   29.70
  -6   7  -1  640.64   27.50
   6   7   1  636.44   31.50
  -6  -7   1  606.44   31.00
   6  -7  -1  629.74   26.10
  -6  -7   1  668.73   32.80
  -6   7  -1  638.24   28.50
  -6  -7   1  676.23   30.70
   7  -7   1   33.10    8.70
  -7  -7  -1   18.20    6.70
  -7   7   1   14.10    7.10
   7  -7   1   28.40    9.30
  -7   7   1   26.90    8.60
  -7  -7  -1   18.90    7.10
   7   7  -1   28.00    9.90
   7  -7   1   24.30    6.50
  -7  -7  -1   27.30    9.90
   7  -7  -1   27.50    6.90
   7  -7  -1   27.30    8.80
  -7  -7   1   16.20    7.40
   7  -7  -1   25.00    7.70
  -7   7  -1   35.20    9.10
  -7  -7   1   30.00    9.20
   7  -7  -1   24.30    8.40
  -7   7  -1   26.10    7.90
  -7  -7   1   17.00    9.40
   7   7   1   28.40    9.10
  -8   7   1  240.58   19.40
   8  -7   1  204.08   18.10
  -8  -7  -1  212.18   19.10
   8   7  -1  217.78   20.70
   8  -7   1  235.88   19.50
   8  -7   1  212.78   18.20
  -8  -7  -1  222.28   20.30
   8  -7   1  228.58   13.90
  -8  -7  -1  227.68   21.40
  -8   7   1  243.18   19.20
  -8  -7   1  204.18   20.20
  -8  -7   1  242.28   20.30
  -8   7  -1  207.18   18.80
   8  -7  -1  219.48   19.00
   8  -7  -1  245.28   16.10
   8  -7  -1  197.78   18.50
  -8   7  -1  229.28   17.70
   8  -7  -1  242.28   20.40
  -8  -7   1  228.48   20.60
   8   7   1  205.18   19.70
  -9  -7  -1   61.69   12.70
   9  -7   1   75.99   16.50
  -9   7   1   67.09   12.50
  -9  -7  -1   50.79   13.10
  -9   7   1   83.99   14.30
   9  -7   1   76.49    9.00
   9  -7   1   75.19   14.00
  -9  -7   1   53.19   11.00
  -9  -7   1   83.69   15.70
   9  -7  -1   73.89   13.20
   9   7   1   76.29   15.90
   9  -7  -1   85.29   10.90
  -9   7  -1   74.39   13.50
   9  -7  -1   92.49   16.10
   9  -7  -1   76.09   14.50
  -9  -7   1   64.69   14.20
  -9   7  -1   69.69   12.70
  10  -7   1  162.58   18.40
 -10  -7  -1  154.68   17.40
 -10  -7  -1  110.99   17.50
 -10  -7  -1  187.88   19.10
 -10   7   1  107.59   17.00
  10  -7   1  156.28   18.30
  10  -7   1  155.88   11.90
 -10   7   1  120.69   18.50
  10  -7  -1  179.08   19.00
 -10  -7   1   94.59   15.10
  10   7   1  157.68   23.60
 -10  -7   1  136.89   17.30
  10  -7  -1  156.38   13.90
  10  -7  -1  118.59   18.40
  10  -7  -1  147.79   19.00
 -10   7  -1  163.18   18.80
 -10  -7   1  171.88   19.40
 -10   7  -1  122.69   18.10
   0   8   1   84.29    9.30
   0   8   1   83.79    8.00
   0  -8  -1   70.39    8.20
   0  -8   1   74.19    8.20
   0   8  -1   76.19    8.90
   0  -8  -1   72.79    8.10
   0  -8   1   69.69    8.20
   0  -8  -1   83.09   11.80
   0   8  -1   84.09    7.80
   0   8  -1   63.19    8.20
  -1   8   1  536.95   23.20
  -1  -8  -1  534.85   25.40
  -1  -8  -1  507.75   17.40
   1   8  -1  569.14   19.40
   1  -8   1  537.75   20.00
  -1   8   1  556.04   19.60
  -1  -8  -1  564.94   19.20
   1  -8   1  567.14   23.60
   1  -8   1  553.34   22.60
   1   8   1  570.84   22.60
   1   8   1  522.25   18.30
   1  -8  -1  574.14   22.50
  -1   8  -1  559.14   19.30
  -1  -8   1  548.55   19.10
   1  -8  -1  583.44   21.90
   1  -8  -1  511.25   20.20
  -1  -8   1  539.35   18.60
  -1   8  -1  505.05   22.00
   1  -8  -1  559.04   20.70
  -1  -8   1  537.55   25.10
  -2   8   1   59.39    7.30
   2  -8   1   59.59    7.30
   2   8  -1   46.20    9.30
  -2  -8  -1   75.69   13.40
  -2   8   1   48.40    9.00
   2  -8   1   76.09   11.00
  -2  -8  -1   48.10    6.30
   2   8  -1   56.19    6.10
   2  -8   1   49.30    7.60
   2  -8   1   63.79    8.60
   2  -8  -1   56.79    8.40
  -2  -8   1   71.99   13.00
  -2  -8   1   57.39    6.80
  -2   8  -1   51.39    8.70
   2  -8  -1   56.49    7.90
   2  -8  -1   53.39    7.50
   2   8   1   58.49    5.60
  -2   8  -1   55.09    7.30
   3  -8   1  117.49    9.90
   3  -8   1  117.39   10.60
  -3   8   1  129.89   10.50
   3   8  -1  130.29   13.60
   3  -8   1  136.19   13.20
   3  -8   1  142.59   11.30
  -3  -8  -1  114.49   13.80
   3   8  -1  121.09    7.60
  -3   8   1  120.39   12.60
   3  -8  -1  125.89   11.20
  -3   8  -1  125.49   12.30
  -3   8  -1  126.29   10.40
  -3  -8   1  119.79   13.60
  -3   8  -1  141.29    9.60
   3  -8  -1  124.69   10.80
   3   8   1  119.19   13.40
   3   8   1  123.59    7.60
   3  -8  -1  141.69   11.90
  -3  -8   1  134.99   11.70
   4  -8   1  558.24   23.80
   4  -8   1  576.34   24.20
  -4   8   1  597.34   23.10
   4   8  -1  546.25   27.30
  -4   8   1  554.04   27.60
  -4   8   1  537.95   22.80
  -4  -8  -1  604.44   25.50
   4  -8   1  567.44   24.00
  -4  -8  -1  561.14   28.30
  -4   8  -1  564.64   21.80
  -4  -8   1  579.44   25.20
  -4   8  -1  578.44   27.00
   4  -8  -1  589.24   25.50
   4  -8  -1  547.85   24.20
   4  -8  -1  555.64   24.50
   4   8   1  572.84   28.00
  -4   8  -1  592.14   23.50
  -4  -8   1  543.05   28.20
   5   8  -1   97.39   13.90
  -5  -8  -1   78.89   13.30
   5  -8   1  100.89   11.60
  -5   8   1   90.49   13.60
   5  -8   1   91.39    8.70
   5  -8   1  100.59   11.20
  -5  -8  -1   89.49   12.10
  -5   8   1   93.09   10.90
   5  -8   1  101.99   11.30
  -5   8   1   85.29   11.30
   5   8   1   87.19   13.70
   5  -8  -1  103.89   11.90
  -5   8  -1   92.09   12.90
   5  -8  -1  114.79   12.90
  -5   8  -1  113.99   10.90
  -5  -8   1  103.39   12.00
   5  -8  -1   95.89   11.50
  -5  -8   1  100.09   13.80
  -5   8  -1  111.99   12.10
   5  -8  -1   95.39   10.00
   6  -8   1  532.25   21.90
   6  -8   1  534.55   26.40
   6  -8   1  543.95   26.60
   6  -8   1  550.74   26.90
  -6  -8  -1  559.84   27.70
  -6   8   1  568.04   26.30
  -6   8   1  558.74   25.70
  -6  -8  -1  552.94   30.10
   6   8  -1  505.55   28.80
  -6   8  -1  556.84   25.00
  -6  -8   1  529.15   27.30
   6  -8  -1  547.45   27.70
  -6  -8   1  552.94   30.40
   6   8   1  511.55   29.20
  -6   8  -1  546.25   26.00
   6  -8  -1  564.34   27.10
  -6  -8   1  559.34   29.70
  -6   8  -1  537.75   28.80
   6  -8  -1  527.05   23.70
  -7   8   1   -6.50    5.10
  -7   8   1   -9.40   10.80
   7  -8   1   -1.80    5.30
  -7   8   1   -0.10    4.90
   7   8  -1    4.30    7.80
  -7  -8  -1   -6.10    5.30
  -7  -8  -1    6.50    7.90
   7  -8   1    3.60    4.50
   7  -8  -1    1.30    4.60
  -7   8  -1   -2.50    4.10
   7  -8  -1    2.10    5.70
   7  -8  -1    0.00    4.70
   7   8   1    6.50    8.50
  -7  -8   1    2.30    6.60
  -7   8  -1   11.70    6.40
   7  -8  -1   -3.00    5.60
  -7   8  -1   -4.60    5.50
  -8   8   1  383.26   27.40
   8  -8   1  420.96   25.30
   8  -8   1  388.26   18.20
   8  -8   1  364.46   23.90
   8   8  -1  347.37   25.40
  -8  -8  -1  351.56   25.50
  -8  -8  -1  342.77   26.30
   8  -8   1  374.26   23.20
  -8   8   1  339.47   22.80
  -8  -8  -1  354.06   25.00
   8  -8  -1  377.86   20.20
  -8   8  -1  429.86   25.20
  -8  -8   1  365.86   26.90
  -8  -8   1  366.26   28.20
  -8   8  -1  346.17   22.10
   8  -8  -1  368.66   24.90
   8   8   1  380.06   26.70
  -8  -8   1  333.17   24.10
   8  -8  -1  361.96   24.20
  -9   8   1  103.59   15.00
  -9  -8  -1   91.09   16.70
  -9   8   1   92.69   14.90
  -9  -8  -1  109.59   16.00
   9  -8   1  112.19   22.90
   9  -8   1  116.39   16.20
   9  -8   1  116.19   10.00
  -9  -8  -1  120.39   20.50
   9   8  -1  115.09   18.40
   9  -8   1  106.69   25.70
  -9  -8   1  109.79   17.30
   9  -8  -1  114.89   22.10
  -9   8  -1   76.69   13.60
   9  -8  -1   82.49   13.80
  -9  -8   1   66.19   13.90
  -9   8  -1  112.69   16.60
   9  -8  -1  114.99   11.70
  -9  -8   1  119.49   16.20
   9  -8  -1   94.19   14.40
 -10  -8  -1   83.89   16.40
 -10   8   1   52.89   12.30
  10  -8   1   91.29   15.40
  10  -8   1   74.39    8.90
  10  -8   1   79.29   14.40
 -10  -8  -1   67.69   14.10
  10   8  -1   93.09   19.30
 -10   8   1   73.09   14.70
  10  -8  -1   64.39   15.20
 -10  -8   1   71.49   14.50
 -10   8  -1   78.49   12.40
 -10  -8   1   93.69   17.30
 -10   8  -1   63.99   13.60
  10   8   1   90.89   21.20
  10  -8  -1  107.79   11.40
 -10  -8   1   82.69   15.40
  10  -8  -1   71.29   14.20
   0  -9   1   -2.30    4.10
   0   9   1   -3.10    3.90
   0  -9   1    1.30    6.70
   0   9   1   -2.20    3.60
   0  -9  -1    2.30    6.90
   0   9  -1    4.60    3.90
   0  -9   1   -2.40    3.80
   0   9  -1    0.00    4.10
   0  -9  -1    7.10    4.80
   0  -9  -1   -0.40    3.70
   0   9  -1   -0.60    3.90
  -1  -9  -1  130.69   14.50
  -1  -9  -1  140.29    9.80
   1  -9   1  134.99   11.80
  -1  -9  -1  113.99    8.10
   1  -9   1  134.49   13.40
   1   9  -1  143.19    9.90
  -1   9   1  120.59   12.10
  -1   9   1  135.09   10.30
   1  -9   1  115.69   10.10
   1  -9  -1  109.69   10.40
  -1  -9   1  119.59    8.90
  -1  -9   1  148.19   10.20
  -1   9  -1  136.39   11.70
   1   9   1  123.99   11.20
  -1  -9   1  124.49   13.90
   1  -9  -1  142.89   10.90
   1  -9  -1  158.68   12.40
   1  -9  -1  141.89   11.50
  -1   9  -1  135.69   10.00
  -2   9   1  876.51   27.70
   2  -9   1  911.81   29.70
   2   9  -1  825.72   33.70
   2   9  -1  828.42   25.60
  -2  -9  -1  819.22   34.90
  -2   9   1  892.91   34.00
   2  -9   1  859.11   30.30
   2  -9   1  860.81   28.60
   2  -9   1  807.02   31.10
  -2  -9  -1  841.42   26.60
  -2   9  -1  830.72   32.40
  -2  -9   1  902.81   26.90
   2  -9  -1  856.61   29.60
   2  -9  -1  862.51   30.70
  -2  -9   1  870.11   35.40
   2  -9  -1  843.82   29.60
   2  -9  -1  874.11   31.40
   2   9   1  833.82   24.90
  -2   9  -1  843.12   27.20
  -3  -9  -1  628.44   30.80
  -3   9   1  622.04   23.60
   3  -9   1  627.14   24.70
   3  -9   1  642.34   25.30
   3  -9   1  675.53   28.70
   3  -9   1  661.43   25.70
  -3   9   1  679.63   30.10
   3   9  -1  627.74   20.50
  -3   9  -1  675.53   29.10
  -3   9  -1  685.33   24.20
  -3  -9   1  670.73   22.90
  -3  -9   1  608.44   30.10
   3  -9  -1  670.23   26.20
   3  -9  -1  619.44   25.90
   3  -9  -1  650.83   26.00
   3   9   1  654.03   20.00
   4  -9   1  232.98   15.00
  -4   9   1  232.38   18.30
  -4  -9  -1  220.38   19.10
  -4  -9  -1  228.18   16.20
  -4   9   1  230.58   14.20
   4  -9   1  243.18   15.40
   4  -9   1  215.78   17.50
  -4   9   1  236.08   14.70
   4  -9   1  213.28   15.00
   4   9  -1  232.28   18.30
   4   9  -1  210.18   10.70
   4  -9  -1  242.88   16.10
  -4  -9   1  230.08   19.20
  -4   9  -1  255.47   18.50
  -4   9  -1  229.48   14.70
  -4  -9   1  240.08   16.50
  -4   9  -1  230.58   13.50
   4  -9  -1  220.08   15.40
   4  -9  -1  239.08   16.20
   4   9   1  217.28   18.20
   4   9   1  216.68    9.50
   5  -9   1   68.09   11.30
  -5  -9  -1   73.49   12.30
  -5   9   1   70.79   10.50
   5  -9   1   62.39   10.00
   5   9  -1   66.69   12.70
  -5   9   1   57.19   11.60
  -5   9   1   69.19    9.90
   5  -9   1   69.59   11.10
  -5  -9  -1   80.79   14.90
  -5   9  -1   58.59   10.70
   5  -9  -1   65.59   10.20
   5  -9  -1   68.09   11.60
  -5   9  -1   50.69    8.40
   5   9   1   73.19   16.00
  -5   9  -1   66.59   10.30
  -5  -9   1   67.89   14.20
  -5  -9   1   70.09   12.20
  -6   9   1   15.20    8.30
  -6   9   1   22.40    7.70
   6   9  -1   14.40    9.20
  -6  -9  -1   20.30    6.90
   6  -9   1   22.80    5.60
  -6   9   1    3.80    5.80
   6  -9   1   11.70    6.70
  -6  -9  -1    8.30    7.70
   6  -9   1   21.20    7.20
   6  -9   1    4.60    5.70
   6  -9  -1   14.70    6.00
  -6  -9   1   19.30    7.40
  -6   9  -1   20.20    6.60
   6   9   1   14.90    9.40
  -6   9  -1    6.90    5.70
  -6  -9   1   24.50    9.40
  -6  -9   1   11.40    7.50
   6  -9  -1   17.20    6.80
   6  -9  -1   22.80    8.20
   6  -9  -1   13.70    6.50
  -6   9  -1   21.50    7.80
  -7  -9  -1  878.71   41.30
  -7  -9  -1  909.51   42.10
   7  -9   1  879.71   30.90
   7  -9   1  889.51   36.90
   7   9  -1  851.31   41.10
  -7   9   1  867.51   41.80
  -7  -9  -1  873.31   38.90
  -7   9   1  852.51   35.70
   7  -9   1  843.32   37.00
  -7   9   1  886.01   35.80
   7  -9   1  846.82   36.20
  -7  -9   1  893.81   42.40
   7  -9  -1  922.51   38.80
   7  -9  -1  899.51   33.80
   7   9   1  899.81   41.40
  -7  -9   1  829.52   38.10
  -7   9  -1  844.32   37.50
  -7   9  -1  856.31   34.40
   7  -9  -1  867.31   37.50
  -7   9  -1  842.72   40.00
   7  -9  -1  854.11   38.10
  -8   9   1   53.29   11.40
   8  -9   1   57.69   11.00
  -8  -9  -1   49.80   11.90
  -8  -9  -1   58.49   19.30
   8  -9   1   69.29   12.50
   8  -9   1   71.19   12.90
   8  -9   1   62.09    8.40
  -8   9   1   35.40   10.50
  -8  -9  -1   60.69   14.60
  -8  -9   1   46.30   12.90
  -8   9  -1   42.50    8.80
   8  -9  -1   44.60   11.70
  -8  -9   1   47.30   12.00
   8  -9  -1   69.59   14.60
   8   9   1   50.69   14.00
   8  -9  -1   75.19   11.80
  -8   9  -1   50.89   11.30
  -8  -9   1   61.39   13.80
   9   9  -1   74.19   29.20
  -9   9   1   33.00    9.20
  -9   9   1   66.39   13.50
   9  -9   1   33.10    9.60
  -9  -9  -1   32.40   11.70
   9  -9   1   50.59    8.20
   9  -9   1   32.40    9.20
   9  -9   1   36.70    9.90
  -9  -9  -1   51.79   13.80
  -9  -9  -1   30.70   10.70
   9  -9  -1   42.10   11.40
  -9   9  -1   42.30   11.00
  -9   9  -1   30.50    9.40
  -9  -9   1   38.90   13.10
  -9  -9   1   25.30    9.90
  -9  -9   1   39.20   11.10
   9  -9  -1   39.10   11.60
   9   9   1   38.60   12.80
  10  -9   1   41.80   12.40
  10  -9   1   42.50   26.20
 -10  -9  -1   31.10   14.70
 -10  -9  -1   51.49   13.70
  10   9  -1   42.80   14.70
  10  -9   1   56.49   12.60
 -10  -9  -1   35.10   19.00
  10  -9   1   52.29    8.20
  10  -9   1   31.00   11.60
 -10   9   1   50.19   11.90
 -10  -9   1   61.39   12.10
 -10  -9   1   23.70   11.00
  10  -9  -1   55.09   10.10
 -10   9  -1   27.00    8.70
  10  -9  -1   66.79   13.70
   0 -10  -1  100.69   10.00
   0 -10   1  106.89   13.20
   0 -10   1  100.19   10.00
   0  10  -1  108.89   11.10
   0  10   1  104.39    9.50
   0 -10   1  103.19    9.90
   0  10  -1  111.69    9.60
   0 -10  -1  100.29   13.30
   0 -10  -1   91.89    9.50
   0  10   1   92.99   10.60
   1 -10   1  102.79   12.60
   1  10  -1  106.39   10.90
  -1 -10  -1  107.49   14.00
  -1 -10  -1  101.89    8.10
   1  10  -1  105.79    9.40
   1 -10   1   84.09    9.80
  -1  10   1  111.69    9.80
  -1 -10  -1   98.29    9.50
   1 -10   1  114.09   11.20
  -1  10   1  108.49   11.90
  -1 -10   1  120.39   10.00
  -1 -10   1  103.09   13.50
   1  10   1  113.89   11.20
   1 -10  -1  108.39   10.60
   1 -10  -1  116.29   11.90
   1 -10  -1  112.79   10.80
  -1  10  -1   98.59   11.10
   1 -10  -1  100.09   10.20
  -1  10  -1  110.59    9.90
  -1 -10   1   96.49    8.60
  -2 -10  -1  195.38   17.60
   2 -10   1  203.18   15.20
  -2  10   1  181.88   15.70
  -2 -10  -1  191.88   11.40
   2  10  -1  181.78   10.80
   2 -10   1  203.68   12.90
  -2  10   1  222.48   12.80
   2 -10   1  205.48   14.30
   2 -10   1  202.58   14.80
   2 -10   1  181.98   13.10
   2 -10  -1  202.18   15.00
   2 -10  -1  206.08   13.80
   2  10   1  202.98   10.40
  -2 -10   1  184.98   11.20
  -2  10  -1  194.88   12.20
   2 -10  -1  184.28   13.40
   2 -10  -1  196.58   14.20
  -2 -10   1  192.18   17.50
  -2  10  -1  179.88   14.80
   3  10  -1  146.59    9.10
  -3 -10  -1  134.89   16.00
  -3 -10  -1  145.79   10.30
  -3  10   1  143.19   11.70
  -3  10   1  145.69   14.90
   3 -10   1  139.59   14.10
   3 -10   1  129.79   12.40
   3 -10   1  142.79   12.40
   3  10  -1  145.69   15.40
   3 -10   1  139.59   11.80
   3 -10  -1  134.39   12.90
  -3 -10   1  150.88   10.50
   3  10   1  131.09    8.00
   3 -10  -1  145.59   12.30
  -3  10  -1  132.89   11.50
   3 -10  -1  165.08   13.30
  -3 -10   1  136.69   15.70
  -3  10  -1  145.49   14.60
   4 -10   1   90.29   10.60
  -4 -10  -1  110.39   18.10
   4 -10   1   98.19   13.80
  -4  10   1   97.59   10.50
  -4  10   1   97.09   11.00
   4  10  -1   79.89    7.20
   4 -10   1   86.29   10.80
  -4  10   1   85.69   14.00
   4 -10   1   88.59   12.00
   4 -10  -1   91.59   12.70
  -4  10  -1   80.39   10.20
  -4  10  -1   83.29   12.90
   4 -10  -1   80.09   10.80
  -4 -10   1   61.39   12.30
  -4 -10   1   85.29   11.80
   4 -10  -1   72.89   10.40
   4  10   1   81.69    6.50
   5 -10   1   94.69   15.40
   5  10  -1   48.60   12.10
  -5 -10  -1   86.79   14.20
   5 -10   1   84.89   11.30
  -5  10   1   87.79   10.90
  -5 -10  -1   66.09   12.80
  -5  10   1   52.29    9.40
  -5  10   1   80.39   18.80
   5 -10   1   72.49   11.40
   5  10  -1   70.99    7.20
   5 -10   1   92.29   15.20
   5 -10  -1   71.29   12.30
   5 -10  -1   87.49   12.80
   5 -10  -1   69.39   10.80
  -5  10  -1   70.29   10.30
  -5  10  -1   89.49   10.40
  -5 -10   1   70.29   12.30
   5  10   1   72.59    6.50
  -5  10  -1   57.29   11.50
   5  10   1  101.29   17.50
  -5 -10   1   89.79   17.00
  -6 -10  -1    9.30    8.90
  -6 -10  -1   15.10    7.30
   6 -10   1   13.40    5.70
   6 -10   1    7.50    7.30
  -6  10   1   13.50    5.80
   6  10  -1   12.80   10.10
  -6  10   1   19.50    7.30
  -6  10   1   21.30    9.20
   6 -10   1   23.50    7.30
   6 -10   1   18.90    7.20
  -6  10  -1   19.00    6.80
  -6 -10   1   17.80    9.60
  -6  10  -1   15.00    6.90
   6 -10  -1   15.90    6.40
  -6 -10   1   11.00    8.00
  -6  10  -1    3.50    5.60
   6 -10  -1   21.70    7.70
  -6 -10   1   16.10    7.10
   6 -10  -1    9.90    6.10
   6 -10  -1   12.50    6.50
   6  10   1   12.30    9.00
   7 -10   1   44.10   10.30
  -7  10   1   32.80    9.20
  -7 -10  -1   55.09   13.70
   7  10  -1   47.20   12.60
   7 -10   1   35.20    9.70
   7 -10   1   52.19    8.70
   7 -10   1   28.10    8.00
   7 -10   1   24.60   10.10
  -7 -10  -1   36.50   10.40
  -7 -10  -1   36.20   12.40
  -7  10   1   43.80    9.90
  -7  10   1   41.50   11.40
   7  10   1   49.90   13.50
   7 -10  -1   41.60   11.00
   7 -10  -1   57.59   10.10
  -7  10  -1   52.49   12.20
  -7  10  -1   51.99   10.90
   7 -10  -1   32.50    9.30
  -7 -10   1   30.50   18.40
  -7  10  -1   45.70    9.40
  -7 -10   1   36.40    9.80
  -7 -10   1   36.40   11.80
   7 -10  -1   51.99   10.20
   8 -10   1   65.29   12.50
   8 -10   1   64.29    8.80
  -8 -10  -1   45.40   11.70
  -8 -10  -1   47.60   13.30
   8  10  -1   44.00   13.10
   8 -10   1   52.09   13.70
  -8  10   1   70.19   13.10
   8 -10   1   57.89   11.60
  -8  10   1   45.90   10.40
  -8 -10  -1   44.30   11.00
  -8  10  -1   50.89   11.50
  -8 -10   1   57.69   14.00
  -8 -10   1   56.59   14.00
  -8 -10   1   54.29   14.50
   8 -10  -1   63.99   12.20
   8 -10  -1   76.79    9.60
  -8  10  -1   65.59   11.90
  -9 -10  -1   39.60   11.80
  -9  10   1   29.40    9.30
   9 -10   1   20.20    8.10
   9 -10   1   29.80    9.40
  -9  10   1   26.50    9.60
  -9 -10  -1   27.00   10.20
   9 -10   1   36.90    7.20
   9 -10   1   19.80   11.50
  -9 -10  -1   32.40   12.30
   9  10  -1   53.59   14.90
  -9  10  -1   23.20    8.20
   9 -10  -1   41.10   12.60
   9 -10  -1   30.40   10.30
   9 -10  -1   29.30    8.10
  -9 -10   1   16.40    8.90
   9 -10  -1   33.50   10.70
  -9 -10   1   19.30    8.50
  -9 -10   1   29.50   10.10
 -10 -10  -1   59.89   14.50
  10 -10   1   38.90   13.70
  10 -10   1   35.30   11.00
 -10  10   1   24.30    9.50
 -10 -10  -1   47.50   14.70
 -10 -10  -1   43.90   13.50
 -10  10   1   32.70   11.30
  10 -10   1   14.40   11.10
 -10  10  -1   38.60   10.60
 -10 -10   1   35.10   12.90
 -10  10  -1   31.80   10.20
  10 -10  -1   26.50   10.10
 -10 -10   1   34.00   11.30
 -10 -10   1   69.49   14.70
   0  11  -1    1.60    4.60
   0 -11  -1   -7.40    6.10
   0 -11   1   -2.40    3.80
   0  11   1    1.00    4.00
   0 -11   1   -1.20    4.20
   0  11  -1    0.30    4.20
   0 -11  -1    2.10    4.40
   0 -11  -1    0.10    3.80
   0  11   1    0.90    3.80
   0 -11   1   -0.80    6.80
   1  11  -1  271.47   14.80
   1 -11   1  257.37   15.50
  -1 -11  -1  280.27   15.20
  -1  11   1  272.47   18.40
   1 -11   1  284.97   19.10
  -1 -11  -1  270.47   20.50
   1  11  -1  293.07   17.30
  -1  11   1  300.17   14.90
   1 -11   1  263.67   16.10
  -1 -11  -1  275.77   13.20
  -1 -11   1  294.67   15.20
  -1  11  -1  277.67   17.80
   1 -11  -1  256.17   18.60
   1 -11  -1  273.17   16.00
  -1 -11   1  260.47   13.80
   1  11   1  287.17   17.30
   1 -11  -1  290.07   16.40
   1 -11  -1  255.07   15.40
  -1 -11   1  247.68   19.70
  -1  11  -1  295.07   14.90
  -2 -11  -1  433.96   18.10
  -2  11   1  404.06   18.60
   2 -11   1  415.96   19.70
   2 -11   1  432.86   21.60
  -2 -11  -1  443.36   26.20
   2 -11   1  426.46   22.70
   2 -11   1  455.35   22.50
   2  11  -1  424.16   17.70
   2 -11   1  397.96   20.10
   2 -11  -1  443.86   21.90
   2 -11  -1  401.06   20.60
   2 -11  -1  423.46   20.70
  -2  11  -1  413.96   18.60
   2 -11  -1  465.85   22.40
   2  11   1  443.56   16.90
  -2 -11   1  414.36   17.80
  -2  11  -1  413.06   23.20
   2  11   1  414.96   21.50
  -2 -11   1  401.36   25.20
  -3 -11  -1    6.80    4.40
   3  11  -1    2.20    3.50
  -3 -11  -1   -4.00    5.60
   3 -11   1    9.00    5.60
  -3  11   1   -1.30    4.80
   3 -11   1   -0.20    5.60
   3  11  -1    9.20   10.50
  -3  11   1    6.80    5.50
   3 -11   1    1.00    4.40
   3 -11   1   -0.50    5.00
   3 -11  -1    0.60    3.80
   3  11   1    1.90    3.10
  -3 -11   1    1.70    3.50
  -3  11  -1   -0.30    4.70
   3 -11  -1    7.30    5.10
  -3 -11   1   -1.20    6.20
   3 -11  -1   -3.90    5.10
  -3  11  -1    3.40    5.70
   3 -11  -1    3.00    5.10
   4 -11   1  415.06   21.80
   4  11  -1  374.26   24.90
   4 -11   1  399.06   23.90
  -4  11   1  338.97   28.30
  -4 -11  -1  373.56   26.10
  -4  11   1  380.96   19.50
   4  11  -1  388.86   15.80
  -4 -11  -1  359.46   17.70
   4 -11   1  386.86   20.60
   4 -11   1  372.36   20.50
   4 -11  -1  387.56   21.50
  -4 -11   1  357.66   25.70
   4 -11  -1  434.96   23.80
  -4  11  -1  394.36   19.70
   4 -11  -1  358.66   21.00
  -4 -11   1  383.96   17.90
  -4 -11   1  387.06   22.30
  -4  11  -1  399.66   24.70
   4  11   1  381.16   14.30
  -5  11   1   72.29   13.50
   5 -11   1   77.49   11.50
   5  11  -1   57.79   13.10
   5 -11   1   71.99   12.20
  -5 -11  -1   61.49   11.00
  -5  11   1   60.39    9.40
  -5  11   1   80.89   11.70
   5  11  -1   72.79    7.60
  -5 -11  -1   66.79   13.90
   5 -11   1   74.29   11.40
   5 -11   1   79.19   11.70
  -5  11  -1   80.59   14.90
   5 -11  -1   72.79   11.70
  -5  11  -1   79.79   11.50
   5 -11  -1   81.49   13.10
  -5 -11   1   95.19   14.40
   5  11   1   88.79    6.90
  -5  11  -1   90.19   10.50
  -5 -11   1  101.39   19.70
  -6  11   1   41.50    9.40
   6 -11   1   41.60    9.90
   6  11  -1   31.20    5.80
  -6 -11  -1   35.50   15.30
   6  11  -1   43.80   13.70
   6 -11   1   51.49   13.00
  -6 -11  -1   26.80   10.30
   6 -11   1   35.30    8.50
  -6  11   1   36.10   10.30
   6 -11   1   32.80    9.40
   6 -11   1   57.79    9.60
   6  11   1   39.00    5.60
  -6  11  -1   28.20    6.80
   6 -11  -1   45.70    9.90
   6 -11  -1   36.20    8.90
  -6  11  -1   54.79   11.40
   6 -11  -1   44.40   10.10
   6 -11  -1   33.70    8.60
  -6  11  -1   34.00   10.10
   7 -11   1  199.58   17.40
   7 -11   1  189.28   21.10
  -7 -11  -1  196.98   21.10
   7 -11   1  205.78   17.60
  -7  11   1  193.38   15.60
   7 -11   1  183.98   17.40
  -7  11   1  192.48   20.50
  -7  11   1  181.28   16.60
   7 -11   1  191.98   13.70
  -7 -11  -1  187.18   18.20
  -7 -11  -1  187.68   20.20
   7 -11  -1  153.88   16.60
  -7 -11   1  180.48   19.30
   7 -11  -1  180.18   17.90
   7 -11  -1  204.28   15.50
  -7 -11   1  214.28   21.90
  -7  11  -1  198.08   15.70
  -7  11  -1  166.78   16.30
  -7  11  -1  198.38   19.90
  -7 -11   1  192.58   18.80
   7  11   1  193.38   10.90
   8 -11   1    1.90    6.40
   8 -11   1    3.20    6.40
   8 -11   1    4.90    8.30
  -8 -11  -1    1.50    6.80
  -8  11   1    2.80    8.80
  -8  11   1    3.40    6.00
   8 -11   1    2.70    4.60
  -8 -11  -1   -9.60    4.50
  -8  11   1   -5.40    6.60
  -8 -11  -1    2.50    6.70
  -8  11  -1    3.80    6.60
  -8 -11   1    1.80    6.50
   8 -11  -1   16.40    6.80
  -8 -11   1    4.80    8.60
  -8  11  -1   -9.30    5.30
  -8  11  -1   -3.50    8.00
   8 -11  -1    3.70    7.80
  -8 -11   1    2.50    6.10
   8 -11  -1    7.60    7.20
   9 -11   1   60.59   15.30
  -9  11   1   74.79   13.00
   9 -11   1   91.59    9.20
   9 -11   1   77.29   14.30
  -9  11   1   86.49   14.60
   9  11  -1   59.89   16.20
  -9 -11  -1   78.49   15.60
   9 -11   1   78.29   13.20
  -9 -11  -1   56.19   12.40
  -9 -11  -1  101.49   19.40
   9 -11   1   69.49   19.60
   9 -11  -1   61.59   12.70
  -9 -11   1   57.39   13.70
  -9 -11   1   94.69   19.00
   9 -11  -1   70.09   15.70
   9 -11  -1   98.79   11.30
   9 -11  -1   81.39   15.40
  -9 -11   1  106.89   20.90
  -9  11  -1   86.79   14.30
  -9  11  -1   56.09   10.40
  10 -11   1  101.39   14.70
 -10  11   1  104.69   15.60
  10 -11   1   87.39   20.30
 -10 -11  -1   71.09   14.50
 -10 -11  -1   63.39   14.10
 -10 -11  -1  129.59   18.50
 -10  11   1   88.39   15.00
 -10  11  -1  119.89   16.80
 -10 -11   1   75.79   15.90
  10 -11  -1   93.69   17.40
  10 -11  -1  108.99   18.30
 -10  11  -1   99.59   15.90
 -10 -11   1  145.99   19.20
 -10 -11   1   94.79   19.10
   0 -12   1    2.70    6.80
   0  12   1   -5.40    4.10
   0  12   1    5.80    4.70
   0  12  -1    7.00    4.80
   0 -12  -1    8.80    5.40
   0 -12  -1    6.40    4.70
   0 -12   1    3.50    5.00
   0  12  -1    9.10    5.80
   0 -12   1    2.70    4.80
   0 -12  -1    3.40    7.50
   1 -12   1   43.20   10.60
   1 -12   1   43.50    8.50
  -1  12   1   51.29    7.60
  -1 -12  -1   46.50   11.90
  -1 -12  -1   40.90    7.80
  -1  12   1   36.40    9.20
   1  12  -1   36.60    7.90
   1 -12   1   40.00    8.30
   1  12  -1   53.69    8.50
  -1  12  -1   55.59    7.90
  -1 -12   1   43.90    7.50
   1 -12  -1   38.30    8.30
  -1  12  -1   47.90   10.00
  -1 -12   1   41.80   11.10
   1  12   1   44.00    8.80
   1 -12  -1   41.50    7.70
   1 -12  -1   46.40    8.40
  -1 -12   1   41.70    7.10
   1 -12  -1   43.10   10.80
   2 -12   1  409.16   20.30
   2 -12   1  450.85   24.40
  -2  12   1  394.46   18.90
   2 -12   1  398.26   20.70
  -2 -12  -1  436.06   27.00
  -2 -12  -1  452.55   19.70
   2 -12   1  421.76   22.30
  -2  12   1  395.26   24.20
   2  12  -1  417.56   18.30
   2 -12  -1  408.76   21.40
  -2  12  -1  463.35   20.00
   2 -12  -1  424.26   22.50
  -2  12  -1  383.76   23.60
  -2 -12   1  416.36   26.60
   2 -12  -1  425.56   22.20
  -2 -12   1  425.76   18.80
   2 -12  -1  419.26   21.40
   3 -12   1  256.67   16.70
  -3 -12  -1  215.58   13.50
   3 -12   1  239.68   16.90
  -3  12   1  217.68   14.60
   3 -12   1  248.08   17.90
   3 -12   1  251.37   18.40
   3 -12   1  263.47   17.50
  -3 -12  -1  227.48   21.10
   3  12  -1  211.78   12.50
  -3  12  -1  241.98   15.20
   3  12   1  253.87   12.30
  -3  12  -1  245.78   19.60
  -3 -12   1  245.58   14.00
   3 -12  -1  257.67   18.70
  -3 -12   1  234.58   21.30
   3 -12  -1  244.88   17.20
   3 -12  -1  264.67   17.50
   4  12  -1   53.39   13.40
   4 -12   1   33.60    9.60
   4 -12   1   27.30    9.80
  -4 -12  -1   39.40   12.40
   4 -12   1   34.30    8.00
  -4  12   1   37.90    9.80
   4 -12   1   30.40    7.60
   4  12  -1   42.50    6.40
  -4  12   1   38.20    8.30
  -4 -12  -1   43.70    7.70
  -4  12  -1   34.50   11.50
  -4  12  -1   43.30    9.20
   4 -12  -1   41.40    9.30
   4 -12  -1   33.10    8.50
  -4 -12   1   41.00    9.10
  -4 -12   1   45.80    7.40
   4 -12  -1   34.60    9.00
  -4 -12   1   61.39   15.10
   4 -12  -1   31.80   10.30
   4  12   1   31.20    5.40
  -5  12   1   93.69   16.30
  -5 -12  -1  117.09   20.40
  -5 -12  -1   91.09   14.00
   5 -12   1   97.19   12.20
   5 -12   1  113.49   12.40
  -5  12   1  103.19   12.50
   5 -12   1  113.09   14.50
   5  12  -1   92.69    8.40
   5  12  -1   66.79   13.80
   5 -12   1  100.69   16.20
   5 -12  -1  127.29   17.90
   5 -12  -1  115.09   13.50
  -5 -12   1   87.09    9.90
  -5 -12   1   77.79   13.00
  -5 -12   1  135.29   22.10
   5 -12  -1   93.39   13.00
  -5  12  -1   88.89   15.30
  -5  12  -1  105.09   12.30
   5  12   1   97.59    7.50
   5 -12  -1  114.49   13.70
   6  12  -1  176.08   31.00
   6 -12   1  212.88   17.50
   6 -12   1  194.58   17.30
  -6  12   1  231.38   16.60
  -6  12   1  217.28   20.90
   6  12  -1  209.58   12.10
  -6  12   1  241.98   17.10
  -6 -12  -1  224.28   19.50
   6 -12   1  226.48   17.70
   6 -12   1  225.48   15.40
  -6 -12  -1  192.58   27.90
   6 -12   1  216.88   21.20
   6 -12  -1  226.88   18.70
   6 -12  -1  218.48   16.50
  -6  12  -1  210.58   17.00
  -6 -12   1  200.48   18.50
  -6  12  -1  231.98   15.60
  -6 -12   1  216.68   22.10
  -6  12  -1  225.88   21.10
   6 -12  -1  204.08   17.90
   6 -12  -1  259.47   20.20
   6  12   1  227.98   11.10
   7 -12   1    5.10    4.70
  -7  12   1   -7.50    5.40
  -7 -12  -1    1.90    7.10
  -7  12   1    7.80    5.70
   7 -12   1    0.40    4.70
  -7  12   1    2.80    6.50
   7 -12   1    0.60    5.30
   7  12  -1  -13.00    7.20
   7 -12   1    7.20    6.30
   7 -12   1   -5.60    6.70
   7  12  -1    2.50    4.10
   7 -12  -1    1.20    5.80
   7 -12  -1    0.00    6.40
  -7  12  -1   -5.00    4.90
  -7 -12   1   -4.70    5.40
  -7 -12   1   -0.20    6.80
  -7  12  -1    7.70    6.70
  -7 -12   1   -1.20    5.90
  -7  12  -1   -3.40    7.10
   7  12   1    1.90    3.20
   7 -12  -1    7.90    5.50
  -8  12   1  134.09   19.60
  -8  12   1  141.49   16.20
  -8 -12  -1  171.98   20.70
  -8 -12  -1  119.79   17.20
   8 -12   1  126.29   15.50
   8  12  -1  167.88   11.30
   8  12  -1  109.39   19.40
   8 -12   1  194.38   18.00
  -8 -12  -1  151.18   19.10
  -8  12   1  145.69   15.90
   8 -12   1  151.58   23.40
   8 -12   1  166.98   12.60
  -8  12  -1  130.49   15.60
  -8 -12   1  163.28   25.20
   8 -12  -1  190.68   21.70
   8 -12  -1  151.48   13.90
   8 -12  -1  138.89   16.90
   8 -12  -1  139.89   16.00
  -8  12  -1  145.09   19.10
   8  12   1  154.38   10.20
  -8 -12   1  119.69   18.20
   8 -12  -1  154.38   17.50
  -8  12  -1  138.19   14.30
  -8 -12   1  169.78   21.30
   9 -12   1    6.00    7.00
   9 -12   1   -0.10   10.50
   9  12  -1   -2.70    5.50
  -9  12   1   -7.70    6.30
  -9 -12  -1    6.20    7.60
  -9  12   1    0.90    5.20
  -9 -12  -1   -2.00    6.10
  -9 -12  -1    3.60    7.40
   9 -12   1    9.40    5.30
   9 -12   1   18.40    8.90
   9 -12   1   -5.40    5.80
  -9 -12   1   -2.60    7.30
   9 -12  -1   -5.90   10.40
  -9  12  -1   -0.90    6.10
   9  12   1   -2.80    4.20
  -9  12  -1   -3.00    6.90
   9 -12  -1   -7.50    5.10
   9 -12  -1   -3.00    5.80
  -9 -12   1    7.70    7.40
   9 -12  -1   14.80    5.20
  -9 -12   1    7.00    7.90
   0  13   1   -1.20    4.80
   0  13  -1   -6.30    4.80
   0 -13   1    3.00    7.10
   0 -13   1    7.50    5.10
   0 -13  -1   -4.10    7.00
   0 -13   1    6.00    5.90
   0  13   1    2.70    5.80
   0 -13  -1    0.30    4.20
   0 -13  -1   -8.00    7.10
  -1  13   1  543.75   28.30
   1 -13   1  540.75   28.70
   1  13  -1  551.24   26.40
  -1 -13  -1  546.85   23.90
  -1  13   1  587.14   22.70
  -1 -13  -1  548.75   21.20
   1 -13   1  552.54   24.80
   1 -13   1  529.65   24.30
  -1 -13  -1  534.25   30.40
   1  13   1  569.64   26.90
   1 -13  -1  537.35   28.90
  -1  13  -1  580.94   22.60
  -1 -13   1  547.05   23.00
  -1 -13   1  505.35   21.50
  -1 -13   1  559.94   30.80
   1 -13  -1  545.15   24.40
   1 -13  -1  533.65   24.30
  -2  13   1  210.68   19.00
   2 -13   1  234.08   18.80
   2 -13   1  216.28   16.10
   2  13  -1  226.08   13.90
  -2  13   1  241.98   15.00
  -2 -13  -1  222.78   14.10
  -2 -13  -1  209.88   20.70
   2  13  -1  224.58   17.00
   2 -13   1  229.68   17.10
   2 -13   1  206.58   15.40
   2 -13  -1  241.08   17.20
  -2 -13   1  200.08   13.90
   2 -13  -1  231.98   17.70
  -2 -13   1  213.48   20.60
  -2  13  -1  209.38   21.30
   2  13   1  216.68   16.60
   2 -13  -1  226.48   18.90
   2 -13  -1  192.68   15.90
  -2  13  -1  206.28   14.40
   2 -13  -1  198.48   15.60
   3  13  -1  108.49    9.90
   3 -13   1  106.99   14.20
  -3  13   1  113.09   11.80
  -3 -13  -1  113.59   10.60
   3 -13   1  110.89   14.40
   3 -13   1  108.89   13.40
   3 -13   1  116.49   16.20
  -3  13   1  127.39   16.50
   3 -13   1  106.69   12.20
  -3 -13  -1  138.89   21.20
   3  13   1  113.19    9.20
   3 -13  -1  116.99   15.00
  -3 -13   1  104.19   10.60
   3 -13  -1  129.59   14.10
   3 -13  -1  118.49   13.10
  -3  13  -1   97.89   14.70
   3 -13  -1  108.49   13.70
  -3 -13   1  124.19   17.40
  -3  13  -1  126.99   12.10
   4 -13   1  467.05   24.60
   4 -13   1  447.86   24.10
  -4  13   1  461.75   22.40
   4 -13   1  469.55   24.70
  -4 -13  -1  415.26   29.90
  -4  13   1  441.96   29.20
   4 -13   1  450.65   26.40
   4  13  -1  438.96   18.40
   4 -13   1  462.65   24.50
  -4 -13  -1  482.65   21.00
  -4  13  -1  441.66   28.30
   4 -13  -1  420.16   26.00
  -4  13  -1  475.25   22.30
   4 -13  -1  463.65   26.00
   4 -13  -1  490.25   26.10
  -4 -13   1  482.55   26.20
  -4 -13   1  447.26   30.20
   4  13   1  461.15   17.30
  -4 -13   1  424.26   20.00
   4 -13  -1  451.45   24.70
  -5 -13  -1   -2.30    4.10
  -5  13   1    9.30    6.50
   5 -13   1    3.10    6.00
   5 -13   1   19.10    7.40
   5 -13   1   21.80   17.50
   5 -13   1   12.30    6.40
   5  13  -1   14.90    4.70
  -5 -13  -1   30.40   15.10
  -5  13   1   16.90   11.40
  -5 -13  -1    4.00    8.70
   5  13   1    7.40    4.10
  -5  13  -1    4.00    5.70
   5 -13  -1    8.10    5.60
   5 -13  -1    9.90    6.80
  -5  13  -1   11.20    7.40
  -5 -13   1   13.50    5.40
   5 -13  -1   30.50    9.10
  -5 -13   1    8.30    8.30
  -6  13   1  186.68   16.50
   6 -13   1  203.98   20.90
  -6 -13  -1  167.48   20.70
   6  13  -1  189.98   11.70
   6 -13   1  205.08   18.00
  -6 -13  -1  178.68   18.30
   6 -13   1  183.88   16.60
  -6  13   1  175.78   19.90
   6 -13   1  185.08   17.00
   6 -13  -1  216.18   20.70
   6  13   1  183.68   10.30
  -6  13  -1  169.08   19.70
  -6  13  -1  172.98   16.00
   6 -13  -1  179.48   17.70
   6 -13  -1  195.18   21.00
   6 -13  -1  209.38   19.10
  -6 -13   1  201.68   19.20
  -6 -13   1  185.08   21.40
  -6 -13   1  150.08   13.00
   7 -13   1   24.90    9.20
   7 -13   1   56.79   10.20
  -7 -13  -1   45.20   12.40
   7 -13   1   43.00   10.80
   7  13  -1   40.90   13.80
  -7 -13  -1   37.30   10.00
  -7  13   1   33.20   10.50
  -7  13   1   39.30   10.80
  -7  13   1   46.00   10.20
   7  13  -1   39.10    6.70
   7 -13   1   50.49   12.90
  -7  13  -1   52.89   12.30
  -7  13  -1   30.00    9.00
   7  13   1   50.59    6.50
  -7 -13   1   70.09   16.70
  -7 -13   1   37.80   11.50
   7 -13  -1   39.20   10.60
   7 -13  -1   63.89   15.40
  -7 -13   1   42.40   12.80
   7 -13  -1   53.69   11.60
   7 -13  -1   48.90   11.40
   7 -13  -1   56.79   10.40
   8  13  -1  139.49   10.70
   8 -13   1  144.29   16.90
  -8 -13  -1  125.99   18.70
  -8  13   1  139.59   21.50
  -8  13   1  151.58   16.50
  -8  13   1  121.79   15.40
  -8 -13  -1  140.79   19.50
  -8 -13  -1  118.89   20.60
   8 -13   1   97.69   18.50
   8 -13   1  137.29   11.50
   8 -13  -1  109.39   15.50
   8 -13  -1  113.29   18.70
  -8  13  -1  127.79   20.40
  -8 -13   1  104.09   18.40
   8  13   1  134.59    9.60
   8 -13  -1  154.38   14.40
   8 -13  -1  153.38   20.80
  -8  13  -1  134.59   14.10
  -8  13  -1  133.19   15.60
  -8 -13   1  123.09   23.10
   8 -13  -1  124.59   19.50
   9 -13   1   14.50   11.50
  -9 -13  -1   19.20   12.30
   9 -13   1   51.59    8.80
  -9  13   1   39.30   10.50
   9  13  -1   43.20    7.20
  -9 -13  -1   29.50   11.70
  -9  13   1   22.10   10.60
  -9 -13  -1   43.20   13.50
   9 -13   1   40.70   13.20
   9 -13   1   38.80   10.70
   9 -13   1   21.80   12.90
  -9 -13   1   33.50   14.20
   9 -13  -1   20.30   11.80
  -9 -13   1   10.20    8.50
  -9  13  -1   48.40   11.10
  -9  13  -1   30.70   11.90
   9 -13  -1   62.69   10.90
  -9 -13   1   54.39   15.40
   9  13   1   43.20    6.70
   9 -13  -1   32.70   13.30
   9 -13  -1   24.80    8.80
   0  14   1 3150.98   93.19
   0 -14   1 3370.36   87.89
   0 -14  -1 3325.67   88.09
   0 -14   1 3242.38   97.29
   0  14  -1 3534.35   86.89
   0 -14   1 3298.77   87.19
   0  14   1 3517.35   87.09
   0 -14  -1 3310.17   86.19
   0 -14  -1 3270.67   97.69
   0  14  -1 3204.98   92.49
  -1 -14  -1   35.30   10.80
   1 -14   1   27.80    7.60
  -1 -14  -1   26.30    7.40
  -1 -14  -1   23.50    5.90
   1 -14   1   22.10    7.70
  -1  14   1   25.10    6.80
  -1  14   1   28.30    8.70
   1 -14   1   27.10   10.90
   1 -14   1   26.30    7.10
   1  14  -1   15.00    7.30
   1  14   1   19.90    7.40
   1 -14  -1   34.70   11.10
  -1 -14   1   25.90    7.10
   1 -14  -1   20.90    7.60
  -1  14  -1   23.90    7.80
  -1 -14   1   40.20   13.80
   1 -14  -1   30.60    7.90
   1 -14  -1   35.30    8.10
  -1  14  -1   23.40    6.70
  -1 -14   1   20.70    6.20
   2  14  -1   94.19   11.50
   2 -14   1   90.79   13.00
  -2  14   1   91.89   10.90
   2 -14   1  107.79   15.90
  -2 -14  -1   96.19   10.60
  -2 -14  -1  101.99   17.60
   2 -14   1  102.79   13.30
  -2  14   1   77.19   13.30
   2 -14   1   84.29   11.60
   2  14  -1  103.19   12.30
  -2  14  -1   91.59   14.80
  -2 -14   1   99.49   17.30
   2 -14  -1   77.79   11.60
   2 -14  -1   79.59   11.90
  -2  14  -1   85.79   10.70
   2 -14  -1   82.99   12.00
   2 -14  -1  106.59   15.20
   2  14   1   61.89    9.60
  -2 -14   1  105.49   11.10
  -3  14   1   68.49   10.00
  -3 -14  -1   59.39    9.00
  -3 -14  -1   53.49   14.10
   3 -14   1   85.59   14.80
   3 -14   1   57.99   10.30
   3 -14   1   59.79   11.60
   3 -14   1   58.29   11.10
   3  14  -1   84.09    9.60
  -3  14   1   47.00   10.70
   3  14   1   55.09   10.20
  -3  14  -1   39.90   10.50
  -3  14  -1   64.09   10.50
   3 -14  -1   52.49   11.10
  -3 -14   1   71.39    9.50
  -3 -14   1   75.39   17.40
   3 -14  -1   51.29   10.50
   3 -14  -1   66.39   11.40
   3 -14  -1   63.59   11.80
   4 -14   1  447.76   25.10
  -4 -14  -1  384.86   19.20
  -4  14   1  447.46   22.50
  -4  14   1  397.56   28.90
   4 -14   1  404.46   25.70
   4  14  -1  424.06   18.50
   4 -14   1  416.36   24.00
  -4 -14  -1  400.06   30.20
   4 -14   1  408.36   24.00
  -4 -14   1  436.96   25.90
  -4 -14   1  374.16   29.40
   4 -14  -1  413.56   24.30
  -4 -14   1  426.96   20.00
  -4  14  -1  401.36   28.20
   4 -14  -1  411.96   24.60
   4 -14  -1  405.86   25.60
  -4  14  -1  417.96   21.50
   4 -14  -1  416.06   24.80
   4  14   1  420.76   16.90
   5 -14   1  462.35   25.70
   5 -14   1  425.66   28.20
  -5 -14  -1  440.26   27.40
  -5 -14  -1  473.75   33.20
   5 -14   1  431.66   25.90
   5 -14   1  462.05   25.50
   5  14  -1  484.85   19.80
  -5  14   1  473.45   23.90
  -5  14   1  452.65   31.50
   5 -14   1  445.56   25.80
  -5  14  -1  517.55   32.10
   5 -14  -1  477.45   26.70
  -5 -14   1  497.85   28.90
   5  14   1  467.15   17.60
   5 -14  -1  489.55   29.30
   5 -14  -1  500.75   28.00
  -5  14  -1  497.25   24.40
  -5 -14   1  445.26   32.10
   5 -14  -1  474.65   27.30
   6 -14   1   -0.80    7.00
   6  14  -1    1.90    4.00
  -6  14   1   -7.50    5.80
   6 -14   1   -3.20    6.20
  -6  14   1   -0.50    6.70
  -6 -14  -1    1.80    6.10
   6 -14   1   -0.10    5.50
  -6 -14  -1    4.80    8.70
  -6  14  -1    2.90    5.90
  -6 -14   1    5.80    5.90
  -6  14  -1    2.80    8.00
  -6 -14   1    9.90    9.00
   6  14   1    4.70    3.90
   6 -14  -1    0.20    5.20
  -6 -14   1    1.00    6.70
   6 -14  -1    3.10    6.00
   6 -14  -1    3.30    7.10
  -7 -14  -1   -4.70    4.00
  -7  14   1  -10.90    6.90
   7 -14   1    1.30    5.40
  -7 -14  -1    7.10    8.50
   7 -14   1    6.90    5.90
   7 -14   1   12.70    9.50
   7 -14   1   -1.70    5.10
   7 -14   1   -9.60    5.00
   7  14  -1   -3.30    3.20
  -7 -14  -1    5.20    5.70
  -7  14   1   15.20    7.80
   7 -14   1   -5.40    5.70
  -7 -14   1    3.10    6.00
   7  14   1   -1.70    3.60
   7 -14  -1   -1.90    5.60
  -7 -14   1    1.70    4.70
   7 -14  -1   -3.40    6.90
  -7 -14   1    2.80    8.00
  -7  14  -1    5.20    5.90
   7 -14  -1  -12.50    5.90
  -7  14  -1   -1.50    6.80
   8 -14   1   73.99   10.30
  -8 -14  -1   41.30   11.60
  -8  14   1   51.59   11.60
   8  14  -1   45.90    7.40
  -8 -14  -1   38.00   12.60
  -8 -14  -1   64.39   17.20
   8 -14   1   47.50   10.20
   8 -14   1   36.10   12.10
  -8  14   1   58.29   15.20
   8 -14   1   69.79   14.00
   8 -14   1   38.70   10.60
   8 -14   1   41.30   10.90
   8 -14  -1   61.99   13.70
  -8 -14   1   46.40   14.30
   8 -14  -1   48.90   14.00
  -8 -14   1   34.40   12.50
  -8  14  -1   61.79   12.30
  -8  14  -1   37.60   14.00
   8  14   1   52.39    6.50
   8 -14  -1   43.30   10.50
  -8 -14   1   41.30   11.90
   8 -14  -1   42.80   11.30
   9 -14   1  138.99   17.20
  -9 -14  -1  127.49   20.80
  -9  14   1  111.39   16.20
   9 -14   1  122.79   12.50
  -9 -14  -1  139.79   23.70
  -9 -14  -1  114.59   22.40
   9  14  -1  139.89   11.10
  -9  14   1  120.59   16.60
   9 -14   1  100.49   15.40
   9 -14   1  119.49   21.80
   9  14   1  119.19    9.40
  -9 -14   1   81.69   16.90
  -9 -14   1  107.39   17.70
  -9 -14   1  159.88   34.20
  -9  14  -1  137.29   19.50
   9 -14  -1   81.19   16.90
   0  15  -1   -4.20    5.40
   0 -15   1    2.50    5.10
   0 -15  -1   -0.20    4.10
   0 -15   1   -0.90    4.20
   0  15   1    4.40    4.70
   0 -15  -1    0.60    8.30
   0  15  -1    2.60    5.20
   0  15   1   -3.20    5.00
   0 -15   1   -4.40    7.50
  -1  15   1  288.27   21.80
  -1 -15  -1  269.57   15.10
   1 -15   1  274.07   18.70
  -1 -15  -1  276.57   17.10
   1 -15   1  268.77   22.50
   1 -15   1  300.87   18.60
   1  15  -1  282.37   19.60
  -1  15   1  288.17   16.20
  -1 -15  -1  278.47   23.90
   1 -15   1  296.97   19.10
  -1  15  -1  277.77   16.20
  -1 -15   1  251.47   15.60
  -1 -15   1  295.97   17.60
   1  15   1  299.87   20.40
   1 -15  -1  275.47   22.30
   1 -15  -1  299.27   18.30
  -1  15  -1  272.87   20.30
   1 -15  -1  316.37   19.50
  -1 -15   1  286.77   23.90
   1 -15  -1  285.67   18.80
  -2  15   1  318.27   17.50
  -2  15   1  299.07   22.80
   2 -15   1  266.17   19.00
   2  15  -1  266.57   24.60
   2 -15   1  318.57   23.20
  -2 -15  -1  309.57   25.80
   2 -15   1  314.57   20.50
   2 -15   1  292.37   20.00
  -2 -15  -1  306.47   17.90
   2 -15  -1  299.07   23.30
  -2  15  -1  295.47   17.40
  -2  15  -1  320.27   23.10
  -2 -15   1  302.97   25.30
   2 -15  -1  308.17   20.20
  -2 -15   1  326.57   17.90
   2 -15  -1  305.67   20.10
   2  15   1  299.97   20.80
   2 -15  -1  280.77   19.60
   3 -15   1   47.00   11.30
   3 -15   1   28.70    8.40
  -3 -15  -1   28.00    6.80
  -3  15   1   20.20    7.50
   3  15  -1   30.30    6.80
   3 -15   1   48.10   10.60
   3 -15   1   36.40   10.50
  -3 -15  -1   33.80   12.70
  -3  15   1   30.80   10.90
   3  15   1   46.80    9.40
   3 -15  -1   24.30    8.60
  -3  15  -1   45.40   12.90
   3 -15  -1   29.90    9.00
   3 -15  -1   39.20    9.70
   3 -15  -1   52.59   13.10
  -3 -15   1   51.49   15.40
  -3  15  -1   39.50    8.80
  -3 -15   1   30.50    7.30
   4 -15   1  110.19   14.90
   4 -15   1   96.99   14.30
  -4  15   1   80.49   11.40
   4 -15   1  107.69   14.80
   4  15  -1  111.49   10.60
   4 -15   1  115.39   15.90
  -4  15   1   85.49   15.00
  -4 -15  -1   92.79   18.20
  -4  15  -1   80.29   15.30
  -4 -15   1   93.79   13.20
   4 -15  -1  105.89   16.10
  -4  15  -1   86.59   11.50
   4 -15  -1   89.99   13.70
  -4 -15   1   97.59   14.30
  -4 -15   1   80.69   15.60
   4 -15  -1   79.69   13.30
   4 -15  -1  100.99   15.30
   5 -15   1   -0.70    5.30
  -5 -15  -1   -0.50    7.30
  -5  15   1    5.70    5.80
   5 -15   1   -4.60    5.20
  -5  15   1  -13.10    5.60
   5 -15   1    4.90    7.20
  -5 -15  -1    2.00    4.60
   5 -15   1    7.60    6.70
  -5 -15  -1    0.70    7.10
   5  15  -1    5.20    4.50
   5  15   1    4.40    3.50
  -5  15  -1    1.00    6.70
  -5 -15   1   10.80   10.10
  -5 -15   1    0.80    6.80
   5 -15  -1    3.60    5.70
   5 -15  -1   -2.90    5.30
   5 -15  -1    1.40    6.30
  -5 -15   1   -1.70    4.20
  -5  15  -1    1.60    6.10
  -6 -15  -1  108.99   16.70
   6 -15   1  123.59   14.60
  -6 -15  -1  129.89   12.70
  -6  15   1  123.69   19.80
   6 -15   1  122.99   15.40
  -6  15   1  137.69   15.20
   6  15  -1  142.59   11.10
  -6 -15  -1  117.89   20.40
   6 -15   1  130.39   15.30
   6 -15   1  137.39   19.70
   6 -15  -1  117.39   19.00
   6 -15  -1  152.78   17.00
  -6  15  -1  108.69   17.70
   6  15   1  116.09    8.70
   6 -15  -1   99.89   16.00
   6 -15  -1  139.19   16.40
  -6 -15   1  116.89   18.40
  -6 -15   1  114.79   11.90
  -6 -15   1  108.79   19.30
  -7  15   1   11.40   10.80
  -7 -15  -1   25.50    9.80
   7 -15   1   21.20    8.90
   7  15  -1   32.00    6.50
   7 -15   1   23.30   10.20
   7 -15   1   15.10    9.40
  -7  15   1   25.60    8.70
   7 -15   1   11.70    9.20
   7 -15   1   18.00    7.60
  -7 -15  -1   17.90   11.20
   7 -15  -1    9.00    7.40
  -7 -15   1   25.60   10.30
  -7 -15   1   27.80   12.20
  -7 -15   1   28.40   12.70
  -7  15  -1   18.00    8.80
   7 -15  -1   10.80    8.80
   7 -15  -1   35.30   10.30
   7  15   1   16.40    4.60
   7 -15  -1   33.90    9.30
  -7  15  -1   12.60    8.70
   7 -15  -1   48.50   12.30
   8 -15   1  136.69   19.60
  -8 -15  -1   84.19   17.20
   8 -15   1  156.98   13.70
   8 -15   1  107.19   26.60
   8  15  -1  132.49   10.90
  -8  15   1  151.58   27.50
   8 -15   1  131.99   16.20
  -8 -15  -1  171.28   22.60
  -8  15   1  100.29   27.50
  -8 -15  -1  109.79   25.70
   8 -15   1  126.19   14.20
  -8 -15   1  108.29   20.70
   8 -15  -1  124.29   19.00
  -8  15  -1  105.69   16.60
  -8 -15   1  105.49   18.30
   8 -15  -1   72.19   21.90
  -8  15  -1  164.68   20.90
   8 -15  -1  107.99   16.50
   8  15   1  120.89    8.60
   8 -15  -1  157.58   15.60
  -8 -15   1   91.79   19.60
   0 -16  -1  212.68   14.60
   0 -16   1  216.88   16.40
   0 -16  -1  215.48   16.60
   0 -16   1  207.48   14.90
   0  16   1  218.18   15.70
   0  16  -1  216.48   15.50
   0  16   1  208.78   18.60
   0  16  -1  211.08   18.10
   0 -16   1  202.68   21.00
   0 -16  -1  199.38   20.90
   1 -16   1  156.58   19.20
   1 -16   1  132.29   13.60
   1 -16   1  149.99   15.00
  -1 -16  -1  181.68   20.60
   1  16  -1  166.68   15.90
  -1  16   1  176.88   18.10
  -1 -16  -1  163.28   14.30
   1 -16   1  160.68   14.50
  -1 -16  -1  150.78   12.00
  -1  16   1  155.18   13.30
   1 -16  -1  149.99   15.10
   1 -16  -1  139.59   13.80
  -1 -16   1  132.59   18.40
   1 -16  -1  169.58   15.30
  -1  16  -1  177.38   13.70
  -1 -16   1  129.69   11.80
   1 -16  -1  165.68   19.30
  -1 -16   1  173.28   14.60
  -1  16  -1  159.78   17.00
  -2  16   1  149.29   15.60
   2 -16   1  158.78   16.10
   2 -16   1  145.79   15.10
   2 -16   1  184.18   19.40
  -2  16   1  151.28   17.40
  -2 -16  -1  158.68   13.60
   2 -16   1  159.28   15.30
   2 -16  -1  197.48   16.50
   2 -16  -1  148.79   18.40
  -2 -16   1  153.48   13.70
   2 -16  -1  133.59   14.80
  -2 -16   1  166.28   22.40
   2 -16  -1  150.68   15.80
  -2  16  -1  154.28   17.80
  -3  16   1  205.68   21.50
   3 -16   1  208.58   17.70
   3 -16   1  268.87   21.50
  -3 -16  -1  243.08   24.50
   3 -16   1  223.88   19.10
  -3  16   1  216.88   16.10
   3  16  -1  250.77   15.40
   3 -16   1  263.27   19.80
  -3 -16   1  218.28   23.60
  -3  16  -1  234.78   16.70
   3 -16  -1  279.77   22.10
   3 -16  -1  254.37   19.80
  -3 -16   1  233.78   16.20
  -3  16  -1  208.28   20.80
   3 -16  -1  213.78   18.50
   3 -16  -1  229.58   19.20
   4  16  -1   73.29    9.80
  -4 -16  -1   79.49   10.90
   4 -16   1   72.29   12.10
  -4  16   1   56.49   13.90
   4 -16   1   85.79   15.00
  -4  16   1   84.99   11.90
   4 -16   1   77.49   14.30
  -4 -16  -1   83.19   19.00
   4 -16   1   90.09   14.40
   4  16   1   67.69   11.90
  -4  16  -1   73.79   11.70
  -4 -16   1   59.59   12.90
   4 -16  -1   66.59   11.90
  -4 -16   1   32.30   11.40
  -4 -16   1   66.59   16.20
   4 -16  -1  102.39   15.30
   4 -16  -1   52.59   11.40
   4 -16  -1  104.79   17.70
  -4  16  -1   37.10   10.50
   5 -16   1   10.50    7.90
  -5  16   1   -3.80    6.50
   5  16  -1    6.10    5.20
   5 -16   1    8.80    6.50
  -5 -16  -1   16.20    6.70
  -5 -16  -1    2.80    6.80
  -5 -16  -1    9.00    9.50
  -5  16   1   -4.30    6.50
   5 -16   1    2.90    6.30
   5 -16   1   12.60    8.10
   5 -16  -1   14.90    7.50
  -5  16  -1    0.20    6.90
   5 -16  -1    4.90    7.20
  -5  16  -1   -2.90    6.70
  -5 -16   1    3.90    9.30
   5 -16  -1    6.40    6.30
   5 -16  -1   12.50    8.30
  -5 -16   1   18.70    9.00
   5 -16  -1    2.40    7.60
  -5 -16   1    8.90   10.10
   6 -16   1  254.47   19.90
  -6 -16  -1  205.78   15.60
  -6 -16  -1  202.88   23.90
   6 -16   1  254.07   21.00
  -6  16   1  245.78   25.90
  -6 -16  -1  229.68   22.60
  -6  16   1  290.57   20.10
   6 -16   1  265.47   21.40
   6  16  -1  273.17   15.00
   6 -16   1  216.18   22.70
   6 -16   1  293.37   22.50
  -6 -16   1  216.08   16.20
  -6  16  -1  280.97   26.70
  -6  16  -1  258.97   19.80
   6 -16  -1  247.58   21.60
  -6 -16   1  246.38   22.50
   6 -16  -1  275.27   24.50
  -6 -16   1  239.88   26.20
   6 -16  -1  308.87   25.80
  -7 -16  -1   22.10   11.80
  -7  16   1   32.50    9.50
   7 -16   1   22.90    7.90
   7 -16   1   16.30    8.00
  -7  16   1   22.60    9.00
   7 -16   1   15.30    9.70
   7 -16   1    5.00    9.20
   7  16  -1   21.90    6.30
   7 -16   1   21.00   12.30
   7 -16   1   21.90    9.30
  -7 -16  -1    5.20    8.10
   7 -16  -1   16.00   10.00
   7 -16  -1   16.70    7.40
  -7 -16   1   11.10    9.40
  -7 -16   1   23.70    9.80
  -7  16  -1   13.80    9.90
   7 -16  -1   32.80    9.60
   7 -16  -1   19.10   11.00
  -7  16  -1    2.50    7.50
   8 -16   1  110.09   17.00
   8 -16   1  101.89   16.10
  -8  16   1   87.39   14.60
  -8 -16  -1  121.09   21.10
  -8 -16  -1   82.69   19.30
   8 -16   1   79.79   17.30
   8 -16   1   91.49   13.40
   8  16  -1  107.59    9.70
  -8  16  -1   82.79   15.10
   8 -16  -1  103.29   17.00
   8 -16  -1  109.79   20.10
  -8 -16   1   98.79   28.70
   8 -16  -1  129.29   15.00
  -8 -16   1  104.89   17.70
   8 -16  -1  104.49   18.90
  -8 -16   1   75.09   17.70
   0  17  -1   -0.60    5.40
   0 -17  -1   -2.60    7.10
   0 -17   1    4.20    5.00
   0 -17   1    3.90   10.10
   0  17   1   -0.90    5.20
   0 -17  -1   -3.20    4.20
   0  17   1    2.90    5.70
   0 -17  -1    7.30    6.00
   0 -17   1   -0.10    5.50
   0  17  -1   -1.30    4.20
   1 -17   1   95.29   12.60
   1 -17   1  115.99   13.50
  -1  17   1   93.59   16.30
  -1  17   1   77.99   10.60
  -1 -17  -1  128.29   17.90
  -1 -17  -1  138.39   22.40
   1  17  -1   67.19   11.10
   1 -17   1  110.09   18.30
  -1 -17  -1   88.99   10.10
  -1  17  -1  117.19   15.00
  -1 -17   1  117.99   11.40
   1 -17  -1   84.39   11.20
   1 -17  -1  101.79   14.40
  -1 -17   1   72.99   22.30
  -1 -17   1   94.39   12.50
   1 -17  -1   95.69   14.10
   1 -17  -1  116.59   18.20
  -1  17  -1   99.79   11.30
   2 -17   1   35.40    9.70
   2 -17   1   48.60   13.70
  -2  17   1   33.30    7.80
   2 -17   1   55.69   10.70
  -2 -17  -1   37.70   12.50
   2 -17   1   56.69   10.90
  -2  17   1   23.90   10.00
   2 -17  -1   63.19   14.90
  -2 -17   1   35.00   12.30
  -2  17  -1   42.50    8.60
  -2 -17   1   42.00   10.50
   2 -17  -1   55.69   11.60
   2 -17  -1   45.60   10.60
  -2  17  -1   36.70   10.10
   2 -17  -1   48.90    9.90
  -3  17   1   -1.30    8.00
  -3 -17  -1   -0.20    5.00
   3 -17   1   -2.40    7.20
   3 -17   1    1.50    8.00
   3 -17   1    7.00    6.10
  -3  17   1    2.80    5.90
   3 -17   1   -0.50    6.20
  -3 -17  -1   10.10    8.90
   3 -17  -1   -0.30    7.80
   3 -17  -1    3.20    6.80
  -3  17  -1    9.40    7.30
   3  17   1   -9.40    3.70
  -3  17  -1    6.20    6.50
   3 -17  -1   27.60    9.90
  -3 -17   1    7.00    9.80
   4  17  -1  190.98   13.70
  -4  17   1  175.48   16.10
   4 -17   1  230.08   20.40
  -4 -17  -1  199.48   23.40
   4  17  -1  201.98   19.20
  -4  17   1  177.58   22.20
   4 -17   1  199.28   19.20
   4 -17   1  195.28   17.90
  -4 -17  -1  198.08   18.00
  -4  17  -1  168.28   19.90
  -4 -17   1  166.18   18.60
   4 -17  -1  194.48   20.10
   4  17   1  187.28   18.80
   4 -17  -1  186.08   19.10
  -4 -17   1  216.58   24.10
  -4 -17   1  200.88   16.40
   4 -17  -1  161.28   18.10
   4 -17  -1  212.78   19.70
  -4  17  -1  181.58   16.40
   4 -17  -1  204.58   19.40
  -5 -17  -1    3.30    8.10
  -5 -17  -1   26.10   14.00
   5 -17   1   17.60    9.60
  -5  17   1    5.60    6.80
   5 -17   1   20.30    9.90
   5 -17   1   29.70   10.40
   5  17  -1   21.20    6.60
   5 -17   1   26.00    9.90
  -5 -17  -1    1.70    5.40
   5 -17  -1   17.10   10.00
  -5  17  -1   13.70    8.50
   5 -17  -1   15.90    7.20
  -5 -17   1   30.30    7.70
   5 -17  -1   18.30    8.60
  -5 -17   1   41.50   13.80
  -5  17  -1    6.20    8.30
  -5 -17   1   16.50    9.10
  -6 -17  -1  133.79   21.10
   6 -17   1  218.98   25.90
   6  17  -1  151.18   11.90
  -6  17   1  147.49   15.70
   6 -17   1  110.19   15.80
   6 -17   1  145.49   16.80
  -6  17   1  123.29   20.00
  -6 -17  -1  112.49   20.60
   6 -17   1  172.08   20.20
  -6 -17   1  151.88   26.60
   6 -17  -1  185.68   20.40
   6 -17  -1  120.89   18.30
  -6  17  -1  173.08   16.70
   6 -17  -1  104.89   15.50
   6 -17  -1  135.69   19.50
  -6  17  -1  150.78   19.80
  -6 -17   1  136.59   19.60
   6 -17  -1  162.58   17.80
  -7 -17  -1   38.00   13.70
   7 -17   1   51.79   11.50
   7 -17   1   40.40   10.90
   7 -17   1   41.90   10.80
   7  17  -1   41.90    7.70
  -7 -17  -1   19.70   13.00
   7 -17   1   41.10   12.30
   7 -17   1   33.80    9.80
  -7  17  -1   21.40    9.90
   7 -17  -1   30.80   10.10
   7 -17  -1   24.50   12.10
   7 -17  -1   57.59   12.30
  -7  17  -1   33.70   13.50
   7 -17  -1   40.50   12.00
   7 -17  -1   20.60   11.30
  -7 -17   1   30.80   11.60
  -7 -17   1   35.40   11.50
   0 -18  -1    1.80    9.10
   0 -18   1   22.00   11.90
   0  18   1   10.10    6.90
   0  18  -1   11.60    6.20
   0 -18  -1    7.50    6.10
   0  18  -1    4.10    5.70
   0 -18   1   12.50    5.90
   1 -18   1   40.60   10.10
   1 -18   1   28.70    8.20
   1  18  -1   17.00    7.10
  -1 -18  -1   25.50   10.80
  -1  18   1   45.90   10.60
  -1 -18  -1    8.40    6.60
  -1 -18  -1   29.20    6.80
  -1  18   1   41.60    8.50
   1 -18  -1   40.50    9.40
  -1 -18   1   29.80    7.50
  -1  18  -1   28.20    7.80
  -1 -18   1   44.70   13.20
   1 -18  -1   42.30   12.90
   1 -18  -1   28.30    8.00
  -1  18  -1   22.80    7.40
  -2 -18  -1   12.60   10.00
  -2 -18  -1   11.80    6.20
   2 -18   1   11.80    9.30
  -2  18   1   18.90    6.40
   2 -18   1   14.30    7.00
   2 -18   1   13.10    7.50
  -2  18   1   -1.20    5.30
  -2 -18   1   12.70    6.90
  -2  18  -1    9.60    6.40
  -2  18  -1   12.00    6.20
  -2 -18   1   13.00   10.10
   2 -18  -1   14.40    6.60
   2 -18  -1   -5.40    6.10
   2 -18  -1   16.80    7.80
  -3 -18  -1   14.50    8.90
   3 -18   1   28.80    9.50
  -3  18   1   23.00    6.60
   3  18  -1   17.10    7.70
  -3 -18  -1   18.40   10.30
   3 -18   1   36.00    9.40
   3 -18   1   32.40   12.50
   3 -18  -1   38.10   10.30
   3 -18  -1   18.20    8.30
  -3  18  -1   30.40    9.10
   3 -18  -1   20.40   10.40
  -3  18  -1   22.50   10.20
  -3 -18   1   28.00   12.80
   3 -18  -1   41.60   10.30
   3  18   1   14.10    7.10
  -3 -18   1   36.30    8.50
  -4 -18  -1  159.18   21.70
   4 -18   1  185.98   19.00
  -4 -18  -1  137.59   14.00
   4  18  -1  160.38   17.80
   4 -18   1  132.69   18.00
   4 -18   1  151.58   17.40
   4 -18   1  142.79   17.70
  -4  18   1  115.49   18.60
  -4  18   1  129.89   14.10
   4 -18  -1  165.48   18.10
  -4  18  -1  116.09   14.70
  -4  18  -1  120.89   29.70
   4  18   1  122.69   18.10
   4 -18  -1  143.39   18.50
  -4 -18   1  128.99   13.90
  -4 -18   1  157.28   18.30
  -4 -18   1  123.79   21.10
  -5  18   1   16.70   10.80
  -5 -18  -1   15.20    9.20
  -5  18   1    5.70    6.60
   5 -18   1   20.90   10.70
  -5 -18  -1   14.40    9.90
   5 -18   1   21.70    9.70
   5 -18  -1   18.20    9.80
   5 -18  -1   22.10    9.70
  -5 -18   1   19.80   10.10
   5 -18  -1    5.50    9.80
  -5 -18   1   12.30    8.50
  -5  18  -1    4.30    6.70
  -5  18  -1   19.90   11.60
  -5 -18   1   20.80    8.50
   5 -18  -1   18.30   10.20
   5 -18  -1   18.70    9.20
   6  18  -1   93.39   10.60
  -6  18   1   72.59   12.90
   6 -18   1   83.79   15.60
  -6 -18  -1  107.29   22.90
   6 -18   1  110.69   17.70
  -6 -18  -1  109.19   18.90
   6 -18   1  117.89   19.10
   6 -18  -1   95.89   17.10
   6 -18  -1  118.39   22.40
  -6 -18   1   89.89   17.70
   6 -18  -1   72.99   13.70
  -6 -18   1   97.49   19.50
   6 -18  -1   95.49   17.70
   6 -18  -1   89.79   16.60
  -6  18  -1   74.89   14.50
  -6  18  -1   96.49   14.30
  -7  18   1    2.90    7.80
   7 -18   1    7.20    8.90
   7 -18   1   -4.00    6.40
   7 -18   1   12.80    8.90
   7 -18   1    0.60    8.10
  -7 -18  -1   19.50    9.20
  -7 -18  -1  -10.60    7.30
   7 -18   1    2.10    8.50
   7 -18  -1    1.80    7.50
  -7 -18   1    2.20    8.50
   7 -18  -1    7.50    9.60
   7 -18  -1   -4.10    7.50
   7 -18  -1   -3.70    6.40
   7 -18  -1    6.30    8.60
  -7  18  -1    5.20    7.60
  -7 -18   1    2.00    8.60
   0 -19  -1    1.00    4.00
   0 -19   1    4.80    5.00
   0 -19  -1    2.20    6.70
   0 -19   1   11.90    7.30
   0  19  -1    2.90    7.10
   0 -19   1    9.50    8.70
   0  19   1   -0.40    6.10
   0 -19  -1   -3.50    7.90
   1 -19   1    3.90    6.00
   1 -19   1   12.90    7.70
  -1  19   1    0.60    5.70
  -1 -19  -1    3.90    8.50
   1 -19   1   11.20    6.90
  -1 -19  -1   -0.50    4.40
  -1  19   1   12.20    8.60
   1  19  -1   -0.60    5.90
   1 -19   1    6.90    8.40
   1 -19  -1    1.00    5.10
  -1 -19   1   -1.90    6.40
   1 -19  -1    5.50    9.50
  -1 -19   1   12.70   10.90
  -1  19  -1   -1.60    4.80
   1 -19  -1    0.90    7.40
  -1 -19   1    4.00    5.00
   1  19   1   -8.50    5.90
  -1  19  -1   -0.80    6.80
   2 -19   1  669.83   32.70
   2  19  -1  579.74   32.80
   2 -19   1  703.43   38.20
  -2  19   1  660.63   28.40
   2 -19   1  680.43   33.30
   2 -19   1  663.13   31.50
  -2 -19  -1  590.04   39.10
  -2  19   1  654.13   38.40
  -2 -19  -1  673.23   30.20
   2  19   1  608.04   33.70
  -2  19  -1  639.94   37.00
   2 -19  -1  607.94   37.90
   2 -19  -1  703.53   38.70
  -2  19  -1  611.24   27.70
  -2 -19   1  652.23   40.50
   3 -19   1  124.19   17.60
   3 -19   1  162.48   17.70
   3  19  -1  122.99   17.80
  -3  19   1  159.48   14.60
  -3 -19  -1  153.38   15.50
  -3  19   1  154.38   22.10
   3 -19   1  159.28   20.70
  -3 -19  -1  166.58   21.90
   3 -19   1  160.38   17.00
  -3  19  -1  198.48   22.20
   3 -19  -1  160.98   16.80
   3 -19  -1  174.08   20.60
  -3 -19   1  156.88   21.80
  -3  19  -1  180.28   15.40
   3 -19  -1  186.18   19.20
   3  19   1  158.38   17.80
  -3 -19   1  143.49   15.00
   4 -19   1  110.99   29.50
  -4  19   1   25.10   11.40
  -4 -19  -1   57.29   16.50
   4 -19   1   73.89   18.00
   4 -19   1   55.19   12.20
  -4 -19   1   58.79   11.50
  -4 -19   1   63.29   17.30
  -4  19  -1   47.90    9.80
  -4 -19   1   35.10   11.40
   4 -19  -1   59.89   14.80
   4 -19  -1   36.40   11.00
   4 -19  -1   51.99   13.90
  -4  19  -1   44.30   12.30
   4 -19  -1   49.70   12.10
  -5  19   1   -5.10    5.90
  -5 -19  -1    1.70    7.60
   5 -19   1  -11.10    8.10
  -5 -19  -1   -5.20    8.60
   5 -19   1  -20.00    8.60
   5 -19   1   -5.80    6.40
   5 -19   1    6.50    8.50
  -5 -19   1   13.30    9.20
  -5  19  -1   -0.60   10.40
  -5  19  -1   -3.00    6.60
   5 -19  -1    4.80    7.40
  -5 -19   1    3.30    8.10
   5 -19  -1   -1.70    8.40
   5 -19  -1   -5.10   12.90
   5 -19  -1    3.90   10.10
  -6 -19  -1   21.40   12.80
   6 -19   1   -3.30   15.20
   6 -19   1   90.59   23.70
   6 -19   1   41.60   11.30
  -6  19   1    6.50    7.80
  -6 -19  -1   25.80   11.80
   6 -19  -1   20.60   12.40
  -6  19  -1    0.30    9.00
   6 -19  -1   40.40   12.00
   6 -19  -1   25.80   11.00
  -6 -19   1   17.80   13.00
  -6 -19   1   30.60   12.00
   6 -19  -1   32.80   12.10
   0 -20   1   74.29   11.30
   0 -20  -1   59.89   11.80
   0  20   1   55.79   12.80
   0 -20   1   58.19   11.80
   0  20  -1   41.60   10.30
   0 -20  -1   60.59   10.10
   0 -20  -1   81.49   18.80
   0 -20   1   95.39   20.10
   0 -20  -1   79.89   13.30
  -1  20   1    5.10    8.50
  -1  20   1   18.40    7.40
  -1 -20  -1   20.90    9.50
  -1 -20  -1    8.40    8.00
  -1 -20  -1   22.40    6.70
   1 -20   1   24.80   12.00
   1 -20   1   17.70    6.60
   1 -20   1   10.10   10.30
   1  20  -1    6.60    7.30
   1 -20  -1   18.70    7.00
   1  20   1    1.70    8.10
  -1 -20   1   25.40   11.20
   1 -20  -1   14.40    9.40
   1 -20  -1   28.90   13.20
  -1 -20   1   41.30    8.60
  -1  20  -1    7.70    5.80
  -1  20  -1    4.50    7.30
   1 -20  -1   18.40    7.60
  -1 -20   1   28.40    8.90
  -2  20   1   28.50    7.80
   2 -20   1   39.50   10.90
   2 -20   1   42.10   13.20
   2 -20   1   23.60    9.40
  -2  20   1   17.80   11.00
  -2 -20  -1   28.00    9.00
  -2 -20  -1   41.50   13.10
  -2  20  -1   34.10    8.70
   2 -20  -1   33.40    8.70
  -2 -20   1   33.30    9.60
  -2  20  -1    4.10    7.40
   2 -20  -1   58.89   16.00
   2 -20  -1   19.80    9.10
  -2 -20   1   44.80   15.40
   2 -20  -1   33.10   11.10
   3 -20   1    5.90    9.00
  -3 -20  -1   19.00   12.60
  -3  20   1    5.20    5.60
   3 -20   1   14.60    9.80
   3 -20   1   20.40    8.70
   3 -20  -1   21.60   10.60
  -3  20  -1   17.90    7.10
   3 -20  -1    5.70    9.20
  -3 -20   1   -2.40    6.50
  -3 -20   1    9.70   10.10
   3 -20  -1   27.20    9.60
  -3  20  -1  -12.20    7.80
   3 -20  -1    8.40    8.80
   4 -20   1   80.09   16.30
  -4  20   1   43.60    9.70
   4 -20   1   61.99   12.50
   4 -20   1   92.39   16.30
   4 -20   1   54.89   13.10
  -4 -20  -1   70.29   18.00
   4 -20  -1   81.89   17.70
   4 -20  -1   61.99   21.20
  -4  20  -1   69.09   10.90
   4 -20  -1   59.89   13.60
  -4 -20   1   62.69   14.30
  -4 -20   1   86.79   20.30
   4 -20  -1   62.79   13.10
  -5 -20  -1   55.89   18.30
   5 -20   1  -14.40   11.70
   5 -20   1   24.30   11.60
  -5  20   1    6.60    8.30
   5 -20   1   14.60    9.40
  -5 -20  -1    9.40    9.70
   5 -20  -1    1.90    8.50
  -5 -20   1    1.70    8.80
  -5 -20   1   10.70    9.70
   5 -20  -1    0.60    7.70
  -5  20  -1   23.30   13.40
   5 -20  -1   10.10   10.00
   0 -21  -1   11.40    6.50
   0 -21   1    4.60   12.20
   0 -21  -1    5.20   10.00
   0 -21  -1   -6.40    7.90
   0 -21  -1    0.90    6.80
   0 -21   1    2.90    8.00
   0 -21   1  -13.00    6.80
   1 -21   1   32.10    9.30
   1 -21   1   38.80   11.10
   1 -21   1   35.60   13.50
  -1 -21  -1   59.69    9.20
  -1  21   1   30.90    9.00
   1 -21   1   47.50   10.40
  -1 -21  -1   52.39   16.40
   1 -21  -1   47.00   11.90
   1 -21  -1   60.89   13.90
   1 -21  -1   30.80    8.60
  -1  21  -1   39.60    9.00
  -1 -21   1   41.60   10.50
   1 -21  -1   73.79   17.70
  -1 -21   1   50.99   14.60
   2 -21   1   -5.10    9.00
   2 -21   1    2.90    6.20
  -2 -21  -1    1.70    8.70
  -2  21   1    8.80    6.70
   2 -21   1   -1.60    7.50
   2 -21   1   -7.50    6.80
  -2 -21   1    2.70    9.30
   2 -21  -1   -4.50    8.20
   2 -21  -1   -7.80    5.30
   2 -21  -1   -9.00    7.20
  -2  21  -1    9.30    6.50
  -3  21   1   -3.90    6.10
   3 -21   1    6.70   10.20
   3 -21   1   -0.20    6.70
   3 -21   1    0.30    8.40
  -3 -21  -1   11.50   12.60
   3 -21   1   -2.00    9.30
  -3 -21   1    9.50    9.30
   3 -21  -1   -2.10    4.20
  -3  21  -1   -1.40    6.60
   3 -21  -1  -11.60    8.30
   3 -21  -1    2.00    9.20
  -4 -21  -1  224.18   26.20
   4 -21   1  202.18   21.50
  -4  21   1  183.78   17.30
   4 -21   1  211.58   20.30
   4 -21  -1  196.38   20.30
  -4 -21   1  145.09   26.00
   4 -21  -1  174.68   21.90
  -4  21  -1  169.58   18.10
  -4 -21   1  192.78   22.40
   4 -21  -1  179.48   22.30
  -5  21   1   -6.10    7.20
   5 -21   1    3.10    9.90
   5 -21   1   -6.10    6.50
  -5 -21  -1    5.40    9.20
  -5 -21  -1    7.20    8.90
   5 -21   1   -8.70    8.90
  -5 -21   1    2.20    9.70
  -5  21  -1   11.10    7.80
  -5 -21   1    5.00    9.10
   5 -21  -1   -9.30   10.40
   5 -21  -1    4.70    8.80
   0 -22  -1   74.09   15.10
   0 -22  -1  121.19   22.50
   0 -22  -1  102.69   20.20
   0 -22   1   87.19   13.80
   0 -22   1  129.69   19.00
  -1 -22  -1   10.20   10.80
  -1  22   1   -4.50    5.80
   1 -22   1   -0.20    5.20
   1 -22   1   -9.00    6.30
   1 -22   1    4.80    8.10
   1 -22  -1    4.40    5.50
  -1  22  -1   -2.30    7.50
   1 -22  -1   10.90   10.10
  -1 -22   1    2.70   10.60
   1 -22  -1  -16.10    7.30
  -2  22   1   11.60    8.30
   2 -22   1    8.60    6.50
   2 -22   1   17.10    9.30
   2 -22   1  -11.10    8.00
  -2 -22  -1   10.70   10.10
   2 -22  -1   -9.80    7.20
  -2 -22   1   -3.30    8.40
   2 -22  -1    2.80    9.10
  -2  22  -1    4.00   10.10
   2 -22  -1   24.40    8.80
   3 -22   1   56.09   12.20
   3 -22   1   62.69   16.30
  -3  22   1   58.09   10.50
  -3 -22  -1   67.19   18.20
   3 -22   1   55.99   14.10
   3 -22  -1   51.89   11.10
  -3 -22   1   72.79   19.10
  -3  22  -1   60.39   11.70
   3 -22  -1   71.79   24.10
   3 -22  -1   61.29   15.30
   0 -23   1    1.00    5.30
   0 -23  -1   -8.50    4.50
   0 -23  -1    4.80   10.10
   0 -23   1   15.10   11.20
   1 -23   1   21.40    7.60
  -1 -23  -1   26.70   11.70
   1 -23   1   27.00   10.50
   1 -23  -1   26.10   13.80
   1 -23  -1   21.70    8.30
  -1 -23   1   14.70   17.60
  -2 -23  -1   20.80   10.60
  -2  23   1   -1.50    8.10
   2 -23   1   -3.10    6.40
   2 -23   1   27.30   10.00
   2 -23  -1   14.40   10.50
  -2 -23   1    6.20    9.70
  -2  23  -1   -3.70    6.70
   2 -23  -1    3.70    6.70
   0   0  -2 1835.42   43.20
   1   0  -2  692.63   20.20
  -1   0   2  752.72   18.90
  -1   0  -2  708.53   18.80
  -1   0   2  720.63   20.40
   1   0   2  682.53   18.60
   1   0  -2  709.03   18.90
   1   0  -2  743.83   20.00
  -1   0   2  714.13   19.80
   2   0   2   32.60    3.80
   2   0   2   38.00    4.50
   2   0  -2   41.00    6.20
  -2   0   2   37.80    5.80
  -2   0   2   34.90    5.20
   2   0  -2   34.40    5.10
  -2   0   2   44.00    6.30
  -2   0  -2   38.40    5.00
  -2   0  -2   37.50    4.50
  -2   0  -2   33.80    3.80
  -3   0  -2  305.97   13.30
   3   0  -2  294.07   13.70
   3   0   2  305.07   12.60
   3   0  -2  291.67   14.50
   3   0  -2  300.57   14.10
  -3   0  -2  282.37   13.40
  -3   0   2  293.07   14.00
  -3   0  -2  309.17   11.70
   3   0   2  306.07   11.50
  -3   0   2  300.37   13.80
  -4   0   2   56.99    9.20
   4   0  -2   39.90    7.10
   4   0  -2   39.10    6.60
  -4   0  -2   47.20    6.90
  -4   0   2   40.20    7.60
   4   0  -2   50.99    8.70
   4   0   2   45.70    6.60
   4   0   2   46.20    7.50
  -4   0   2   39.10    7.40
  -4   0  -2   39.30    7.00
   4   0   2   47.70    6.80
   4   0  -2   53.29    9.30
  -5   0   2 3136.89   83.69
   5   0   2 3099.19   79.09
   5   0   2 3196.28   81.49
   5   0   2 3170.68   85.09
   5   0  -2 3150.68   83.69
  -5   0  -2 3165.38   83.69
  -5   0   2 3170.38   86.49
   5   0  -2 3212.98   86.09
   5   0  -2 3213.58   88.49
  -5   0   2 3159.18   84.09
   5   0  -2 3082.89   82.99
  -5   0  -2 3104.89   79.69
  -5   0  -2 3186.48   84.99
  -6   0  -2   28.40    7.10
   6   0  -2   27.20    8.60
  -6   0   2   29.90    9.10
   6   0   2   13.90    6.20
   6   0   2    8.60    5.50
   6   0  -2   12.10    5.80
   6   0  -2   26.70    8.20
  -6   0   2   17.80    7.40
  -6   0  -2   19.80    7.20
   6   0   2   27.30    7.00
  -6   0   2   26.20    7.70
  -6   0  -2   20.60    8.20
   6   0  -2   26.00    7.60
   7   0   2    6.60    5.60
  -7   0   2    1.20    5.10
   7   0   2    1.10    5.50
  -7   0  -2    0.30    4.80
  -7   0   2    1.70    5.50
  -7   0   2    6.20    6.30
  -7   0  -2    2.80    5.70
   7   0  -2    5.10    5.50
   7   0  -2   -6.30    4.00
  -7   0  -2    4.30    6.20
   7   0  -2   -1.60    5.10
  -8   0  -2    6.90    6.00
  -8   0   2    8.00    5.70
   8   0  -2   15.40    7.60
   8   0  -2    6.10    5.60
   8   0  -2    2.60    6.30
   8   0   2    9.50    7.10
  -8   0  -2    5.00    6.30
   8   0   2   11.20    5.80
  -8   0   2    4.60    5.80
  -8   0  -2    1.60    6.10
   8   0   2   13.40    6.60
  -9   0  -2  930.31   41.30
  -9   0   2  885.41   42.80
   9   0   2  858.51   34.30
  -9   0  -2  825.32   33.40
   9   0  -2  825.42   36.90
  -9   0   2  855.21   37.40
  -9   0   2  808.02   39.10
  -9   0  -2  860.61   41.10
   9   0  -2  895.11   39.00
   9   0   2  875.91   41.70
 -10   0   2  102.79   15.80
  10   0  -2  136.29   18.40
  10   0  -2   79.69   15.90
 -10   0   2  108.39   17.00
  10   0  -2  110.19   14.00
 -10   0  -2  116.79   18.70
  10   0   2   88.09   23.70
  10   0   2  118.89   13.50
 -10   0  -2  109.39   16.50
  11   0  -2   52.29   13.30
 -11   0  -2   70.99   15.50
  11   0  -2   77.29   15.60
  11   0   2   62.29   16.60
 -11   0   2   45.40   11.50
  11   0   2   55.19   13.50
 -11   0   2   60.49   13.60
 -11   0  -2   47.20   12.50
   0   1  -2   -0.30    0.80
   0   1  -2   -0.10    0.70
   0  -1  -2    0.30    0.80
   0  -1   2    0.20    0.60
   0  -1   2    0.30    0.70
   0  -1  -2   -0.20    0.60
   0   1   2    0.40    0.40
   0   1   2    1.30    1.20
   0  -1   2   -0.20    0.30
   0   1  -2    0.70    0.60
  -1   1   2 1380.96   37.60
   1  -1   2 1496.25   33.80
   1   1  -2 1477.45   35.80
  -1   1   2 1459.55   35.30
   1   1  -2 1459.15   37.50
  -1   1   2 1420.46   36.40
   1   1  -2 1508.55   36.60
   1  -1   2 1538.75   34.40
   1  -1   2 1450.95   36.50
   1  -1   2 1506.45   34.20
  -1  -1   2 1499.45   37.60
   1   1   2 1435.26   34.10
   1  -1  -2 1441.26   37.00
  -1   1  -2 1508.55   34.40
  -1  -1   2 1533.45   36.80
  -1   1  -2 1484.55   34.10
  -1  -1   2 1493.35   35.70
   1  -1  -2 1390.06   35.40
   1  -1  -2 1437.46   36.50
  -1   1  -2 1441.96   36.60
   1  -1  -2 1443.56   37.70
  -1   1  -2 1480.75   34.50
   2   1  -2  149.99    8.30
   2  -1   2  144.69    7.30
   2  -1   2  143.89    7.30
  -2   1   2  132.69    8.00
  -2   1   2  142.99    9.60
  -2   1   2  132.99    8.10
   2   1  -2  131.89    8.80
   2  -1   2  144.19    5.30
   2  -1   2  146.79    7.50
  -2  -1  -2  148.99    7.60
  -2  -1  -2  134.59    7.30
  -2   1   2  185.98   11.20
   2   1  -2  136.09    8.60
  -2   1  -2  151.98    7.70
  -2  -1   2  148.99    8.90
  -2  -1   2  132.29    8.70
   2  -1  -2  185.98   12.30
   2  -1  -2  137.59    8.60
  -2   1  -2  136.29    7.50
   2  -1  -2  153.68    8.50
  -2  -1   2  133.09    8.20
   2   1   2  139.89    7.50
  -2   1  -2  138.39    5.20
   2  -1  -2  138.09    9.70
   3  -1   2  493.05   17.90
   3  -1   2  495.15   15.00
  -3  -1  -2  511.05   19.00
   3  -1   2  512.65   17.50
  -3  -1  -2  486.45   17.10
  -3   1   2  488.85   18.40
   3   1  -2  459.25   18.90
   3  -1   2  529.15   18.50
   3   1  -2  513.45   18.90
  -3   1   2  489.75   18.50
  -3  -1  -2  485.75   17.90
   3   1  -2  501.55   19.70
  -3   1  -2  503.65   18.20
  -3  -1   2  498.75   19.60
  -3  -1   2  497.05   18.80
  -3   1  -2  489.15   15.20
   3  -1  -2  501.75   18.80
  -3  -1   2  496.65   19.80
   3  -1  -2  504.45   19.70
  -3   1  -2  500.25   18.30
   3   1   2  505.85   17.30
   3  -1  -2  481.55   18.60
   3  -1  -2  442.76   19.80
   4   1  -2  837.22   29.90
  -4   1   2  786.62   29.40
   4  -1   2  852.81   28.40
   4  -1   2  830.22   26.90
   4   1  -2  767.82   28.30
  -4   1   2  783.32   27.50
  -4  -1  -2  788.52   26.20
  -4  -1  -2  800.52   28.70
   4   1  -2  771.52   27.80
  -4   1   2  831.42   28.60
   4  -1   2  858.51   28.50
  -4  -1  -2  768.32   27.60
   4  -1  -2  805.52   28.00
   4   1   2  801.32   26.00
  -4  -1   2  769.02   29.50
  -4  -1   2  850.81   29.50
  -4   1  -2  806.02   28.60
   4  -1  -2  815.62   29.60
  -4   1  -2  762.72   24.00
   4  -1  -2  812.82   28.40
  -4  -1   2  842.52   28.90
   4  -1  -2  808.42   30.80
   4   1   2  809.02   26.50
  -4   1  -2  780.02   27.60
  -5  -1  -2   53.09    9.30
  -5   1   2   63.09   11.20
  -5   1   2   54.79    9.70
  -5   1   2   48.80    9.40
   5  -1   2   54.19    7.50
  -5  -1  -2   62.69    9.00
   5  -1   2   48.10    7.60
  -5  -1  -2   66.09   10.00
   5   1  -2   54.79    9.80
   5  -1   2   38.60    8.60
   5   1  -2   48.50    8.40
  -5  -1   2   60.69   10.10
  -5  -1   2   64.39   10.30
   5  -1  -2   58.59    9.60
   5  -1  -2   50.59    8.60
  -5   1  -2   44.60    7.70
  -5   1  -2   54.89    8.70
  -5  -1   2   42.80    8.10
   5  -1  -2   47.10    9.80
   5  -1  -2   61.39    9.50
   5   1   2   58.99    8.70
  -5   1  -2   43.40    6.40
   5   1   2   49.60    7.80
  -6  -1  -2  225.08   16.80
  -6  -1  -2  256.17   17.30
  -6   1   2  213.08   15.00
   6   1  -2  244.08   16.30
  -6  -1  -2  232.48   15.00
   6  -1   2  223.38   13.00
   6  -1   2  212.48   16.20
  -6   1   2  216.08   17.10
   6   1  -2  227.08   16.10
   6  -1   2  236.58   15.20
   6   1  -2  209.18   18.40
  -6   1   2  223.28   16.50
   6   1   2  242.88   15.30
   6   1   2  252.37   15.00
  -6   1  -2  210.28   15.90
   6  -1  -2  219.68   18.30
  -6   1  -2  235.08   16.70
  -6  -1   2  239.58   18.00
  -6   1  -2  218.28   12.90
   6   1   2  237.88   17.30
  -6  -1   2  203.08   15.80
   6  -1  -2  246.08   17.50
   6  -1  -2  220.18   15.90
   6  -1  -2  225.78   15.60
  -6  -1   2  220.88   16.30
  -7   1   2   65.89   11.20
   7   1  -2   80.19   13.80
  -7  -1  -2   64.29    9.30
   7   1  -2   66.29   11.60
  -7  -1  -2   55.49   11.00
   7  -1   2   58.59    8.60
  -7  -1  -2   63.29   13.10
   7   1  -2   58.09   11.20
  -7   1   2   49.60   11.00
   7  -1   2   63.19   11.40
  -7   1   2   52.99   10.60
  -7   1  -2   64.69   12.30
  -7  -1   2   54.39   11.90
   7   1   2   69.29   11.60
   7  -1  -2   58.99   12.40
   7   1   2   61.79   11.90
   7  -1  -2   77.39   12.80
   7  -1  -2   70.29   12.50
   7   1   2   57.39   11.70
  -7  -1   2   46.80   11.60
  -7   1  -2   63.69    8.40
  -7   1  -2   70.39   13.10
   7  -1  -2   61.49   11.80
  -7  -1   2   70.09   12.40
   8   1  -2   29.80    8.00
  -8  -1  -2   38.20   10.90
  -8  -1  -2   32.70    8.50
   8  -1   2   39.50    8.90
  -8   1   2   29.20    8.10
  -8  -1  -2   29.60    7.90
   8  -1   2   34.20    9.20
  -8   1   2   19.40    7.00
   8   1  -2   42.60   11.10
   8   1  -2   37.30   10.50
   8  -1   2   32.40    8.40
   8  -1  -2   28.40    9.30
   8   1   2   34.50    9.20
   8  -1  -2   33.70   10.50
  -8   1  -2   31.90    7.60
  -8   1  -2   19.00    7.50
   8   1   2   31.20    9.20
  -8   1  -2   29.10    9.40
  -8  -1   2   39.90   10.30
  -8  -1   2   19.30    7.40
   8  -1  -2   25.50    7.90
   9   1  -2  280.57   20.30
  -9   1   2  281.17   22.60
   9  -1   2  271.07   22.40
   9  -1   2  291.07   20.40
  -9  -1  -2  275.97   22.20
  -9  -1  -2  279.07   18.60
  -9  -1  -2  296.07   23.70
  -9   1   2  297.27   24.00
   9   1  -2  286.37   32.70
   9  -1   2  242.28   17.00
   9   1  -2  309.77   22.00
  -9   1  -2  285.47   22.20
   9   1   2  318.97   24.80
  -9  -1   2  317.97   22.10
   9  -1  -2  283.17   21.20
  -9  -1   2  325.17   25.10
   9  -1  -2  315.87   24.70
   9   1   2  282.17   19.40
  -9   1  -2  284.27   22.90
  -9  -1   2  288.47   22.70
  10   1  -2   12.10    8.10
 -10   1   2   13.70    9.10
  10   1  -2   21.20    8.70
 -10   1   2   13.10    8.80
 -10  -1  -2   12.90    9.20
 -10  -1  -2   10.90    7.10
 -10  -1  -2   15.00    6.30
  10  -1   2    7.60    7.70
  10   1  -2    4.20    8.60
 -10   1  -2    7.50    7.60
  10  -1  -2   18.60    8.70
 -10  -1   2   10.70    7.80
 -10  -1   2   16.30    8.70
 -10   1  -2    8.70    7.80
 -10  -1   2    7.80    7.20
  10   1   2    8.00    8.40
  10  -1  -2    5.40    7.30
  10  -1  -2   17.40    9.80
  11  -1   2  129.89   20.00
  11   1  -2  110.69   19.10
 -11   1   2  125.59   20.50
  11  -1   2  115.49   16.30
 -11  -1  -2  123.59   19.80
 -11   1   2  103.49   16.90
 -11  -1  -2  114.89   20.00
 -11   1  -2  118.79   20.20
  11   1   2  105.29   18.90
  11  -1  -2  106.19   15.40
 -11  -1   2  111.09   18.40
  11  -1  -2   92.69   17.30
  11   1   2  128.29   19.30
 -11  -1   2  109.89   19.50
 -11   1  -2  117.29   19.80
   0  -2   2   86.89    3.50
   0   2   2   81.39    4.90
   0  -2   2   87.59    4.50
   0  -2   2   78.89    4.70
   0  -2  -2   81.99    4.00
   0  -2  -2   84.59    4.70
   0   2   2   74.69    3.80
   0   2  -2   80.29    4.70
   0   2  -2   84.29    4.50
   0   2  -2   84.19    3.70
   1  -2   2  927.61   26.00
  -1   2   2  936.21   24.10
  -1   2   2  915.21   26.70
   1  -2   2  991.70   22.50
   1  -2   2  929.31   22.90
  -1   2   2  910.61   24.90
   1  -2   2  935.81   23.50
   1   2  -2  968.00   24.70
   1  -2   2  988.20   23.50
  -1  -2   2  965.60   24.70
  -1   2  -2  967.60   23.70
   1  -2  -2  893.71   25.00
  -1  -2   2  925.21   26.60
  -1   2  -2  951.00   22.70
   1  -2  -2  912.81   24.30
   1  -2  -2  962.40   26.60
  -1   2  -2  940.21   23.70
  -1   2  -2  922.11   26.10
  -2   2   2  182.58    9.60
  -2   2   2  174.38   10.80
   2  -2   2  173.78    8.20
   2  -2   2  174.48    8.20
  -2  -2  -2  186.18    9.50
  -2   2   2  179.18    9.10
   2  -2   2  187.68    8.50
   2  -2   2  182.98    5.80
   2   2  -2  171.28   10.20
   2   2  -2  184.48    9.20
  -2  -2   2  191.48    9.50
  -2  -2   2  178.48   10.30
   2  -2  -2  182.08    9.30
   2   2   2  184.98    9.80
   2  -2  -2  193.78   10.90
  -2   2  -2  189.48    8.90
   2  -2  -2  172.28    9.60
  -2  -2   2  182.08   10.00
  -2   2  -2  189.08    8.80
  -2   2  -2  187.98    8.50
   3  -2   2 1699.93   44.50
  -3  -2  -2 1704.03   44.70
  -3   2   2 1603.54   47.90
  -3  -2  -2 1613.94   44.30
   3  -2   2 1660.03   43.80
   3   2  -2 1633.94   46.70
   3   2  -2 1667.93   45.20
   3  -2   2 1658.73   40.10
  -3   2   2 1643.24   46.20
   3  -2   2 1693.73   44.60
  -3   2   2 1658.73   45.00
   3   2   2 1672.53   44.70
  -3   2  -2 1623.64   44.40
   3  -2  -2 1659.03   45.30
  -3   2  -2 1678.13   44.60
   3  -2  -2 1625.04   46.50
   3  -2  -2 1665.53   45.50
  -3  -2   2 1632.94   46.90
  -3  -2   2 1687.03   47.20
  -3  -2   2 1679.33   45.60
   3  -2  -2 1576.24   47.40
  -4   2   2  314.87   17.10
  -4  -2  -2  324.97   16.30
   4   2  -2  342.27   17.70
   4  -2   2  344.57   15.80
   4   2  -2  337.57   16.60
   4  -2   2  323.67   12.70
  -4   2   2  341.07   16.90
   4  -2   2  326.77   16.10
  -4  -2  -2  331.87   17.20
  -4  -2  -2  325.17   15.80
   4  -2   2  353.86   16.60
   4  -2  -2  319.47   16.00
  -4   2  -2  340.97   16.40
  -4   2  -2  319.37   12.50
  -4  -2   2  299.97   16.40
   4  -2  -2  345.67   18.70
   4   2   2  337.47   15.90
   4  -2  -2  350.66   17.90
  -4  -2   2  333.97   17.90
  -4   2  -2  307.37   15.90
   4  -2  -2  332.27   16.70
   5  -2   2  197.08   14.20
   5  -2   2  191.28   12.90
   5  -2   2  204.18   10.80
   5  -2   2  201.78   13.90
   5   2  -2  186.78   14.20
  -5   2   2  183.98   14.00
  -5  -2  -2  185.58   14.50
  -5  -2  -2  211.58   13.60
  -5   2   2  192.38   14.70
   5   2  -2  203.68   13.90
  -5  -2  -2  201.48   14.30
   5  -2  -2  190.58   13.40
   5  -2  -2  208.18   14.20
  -5  -2   2  216.98   16.00
   5  -2  -2  194.48   14.60
  -5  -2   2  191.28   14.50
  -5   2  -2  204.18   14.10
  -5  -2   2  222.98   15.20
  -5   2  -2  180.88   13.60
  -5   2  -2  191.18   10.40
   5  -2  -2  198.98   15.80
   5   2   2  202.68   13.10
  -6  -2  -2  191.88   15.60
   6  -2   2  187.68   13.80
   6   2  -2  146.49   13.10
  -6  -2  -2  172.68   14.90
  -6   2   2  200.38   15.60
   6   2  -2  163.88   14.30
   6  -2   2  166.88   14.20
  -6   2   2  178.38   15.70
   6  -2   2  169.18   10.80
  -6  -2  -2  166.48   13.30
   6  -2  -2  199.08   15.90
   6  -2  -2  172.08   16.10
  -6   2  -2  165.18   14.40
  -6  -2   2  152.58   15.10
  -6  -2   2  170.78   14.90
   6   2   2  191.28   14.00
  -6  -2   2  176.58   15.20
  -6   2  -2  180.48   14.80
   6  -2  -2  181.28   14.70
   6  -2  -2  172.28   14.00
  -6   2  -2  175.88   11.00
  -7   2   2   19.80    7.80
   7   2  -2   15.40    7.50
   7   2  -2   23.10    9.40
   7  -2   2   21.10    6.40
  -7   2   2   27.80    8.80
  -7  -2  -2   20.50    6.90
  -7  -2  -2   20.10    7.40
   7  -2   2   15.20    7.10
  -7  -2  -2   28.50    9.20
   7   2  -2   19.40    7.00
  -7  -2   2   22.60    7.80
  -7   2  -2   31.20    9.50
   7  -2  -2   13.00    7.00
  -7   2  -2   22.50    7.40
  -7  -2   2   12.00    7.30
   7  -2  -2   20.80    8.10
   7  -2  -2   29.80    8.80
   7  -2  -2   21.80    7.90
   7   2   2   29.90    8.80
  -7  -2   2   22.60    9.20
   8  -2   2    7.10    5.20
   8  -2   2    1.20    4.80
  -8  -2  -2    1.40    4.80
   8   2  -2    2.10    4.70
  -8  -2  -2    3.40    5.60
   8  -2   2    7.80    6.00
   8   2  -2    4.70    6.40
  -8   2   2    1.50    7.10
  -8   2   2    8.20    6.10
  -8  -2   2    6.50    6.30
   8   2   2    7.10    6.00
  -8  -2   2    4.50    7.30
   8  -2  -2    0.30    5.60
   8  -2  -2    7.00    7.00
   8  -2  -2   -1.50    4.10
   8   2   2    9.20    6.90
  -8  -2   2    2.70    5.40
  -8   2  -2   10.80    8.10
   8  -2  -2   10.10    7.70
  -8   2  -2    2.70    5.10
  -9  -2  -2    5.50    6.60
   9  -2   2    3.80    6.30
  -9  -2  -2    8.40    5.40
  -9  -2  -2    8.40    6.80
   9  -2   2   -4.10    5.20
   9   2  -2    5.90    7.60
   9  -2   2    1.00    4.80
   9   2  -2  -12.90    4.90
   9   2  -2   14.00    7.10
  -9   2   2    0.00    6.70
  -9   2   2   10.80    7.80
   9  -2  -2   11.90    7.20
  -9  -2   2    3.70    6.90
  -9   2  -2   16.10    8.90
  -9   2  -2    0.20    5.80
   9   2   2    3.00    6.80
  -9  -2   2    0.30    6.10
  -9  -2   2    4.00    5.10
   9   2   2   -4.50    6.10
   9  -2  -2   -0.70   10.30
   9  -2  -2   13.10    7.10
 -10  -2  -2    4.70    6.60
 -10  -2  -2    2.50    5.20
 -10   2   2    9.30    7.80
  10   2  -2   -4.50    6.10
  10  -2   2    3.20    7.00
 -10   2   2    5.60    6.20
 -10  -2  -2    2.30    7.30
  10   2  -2    3.60    8.00
  10  -2   2   -9.90    5.70
  10   2   2   -6.30    5.70
 -10  -2   2    0.50    5.40
  10  -2  -2    4.10    6.90
  10   2   2   -3.30    6.90
  10  -2  -2    3.30    6.90
  10  -2  -2   -1.20    6.40
 -10   2  -2   -4.90    6.00
 -10  -2   2   11.60    8.90
 -10   2  -2    8.80    7.80
 -10  -2   2   -3.30    5.90
 -11  -2  -2  203.18   22.20
 -11  -2  -2  183.28   16.50
 -11   2   2  177.68   19.30
  11  -2   2  169.48   19.90
 -11   2   2  191.68   22.00
  11  -2   2  137.69   14.90
 -11  -2  -2  156.08   22.80
  11   2  -2  207.08   24.50
 -11   2  -2  173.28   20.10
 -11  -2   2  132.39   30.50
  11  -2  -2  175.38   17.10
 -11  -2   2  156.58   19.00
 -11   2  -2  204.98   21.40
  11   2   2  168.28   17.70
 -11  -2   2  179.28   18.10
  11   2   2  217.78   23.50
  11  -2  -2  143.19   21.30
   0  -3   2    1.20    2.90
   0  -3  -2   -2.30    2.50
   0   3   2    1.30    2.40
   0   3  -2    2.80    2.60
   0  -3  -2    1.50    2.40
   0   3   2   -1.00    2.20
   1  -3   2 1989.40   46.60
   1  -3   2 2069.09   48.30
  -1   3   2 1983.90   47.90
   1  -3   2 2051.29   47.70
   1   3  -2 1928.11   51.39
  -1   3   2 1953.50   51.39
   1  -3   2 2034.50   50.79
   1  -3   2 1953.30   47.50
  -1   3   2 1960.10   48.50
  -1   3  -2 1961.30   46.10
   1  -3  -2 1972.70   51.19
   1  -3  -2 2033.10   50.69
  -1   3  -2 2105.19   48.70
  -1  -3   2 2047.30   48.70
   1  -3  -2 2078.09   49.00
  -1  -3   2 2001.60   51.29
  -1   3  -2 1976.20   47.50
  -2  -3  -2  137.39    9.30
   2  -3   2  147.39    7.50
   2   3  -2  129.19    9.30
   2  -3   2  147.99    7.60
  -2   3   2  125.69    9.50
   2   3  -2  130.79    8.00
   2  -3   2  143.39    7.80
  -2   3   2  131.49    7.90
  -2   3   2  141.79    8.50
  -2   3  -2  131.69    7.70
  -2  -3   2  145.19    9.70
  -2   3  -2  141.59    8.00
   2   3   2  134.79    9.10
  -2  -3   2  140.79    8.30
   2  -3  -2  134.89    8.40
   2  -3  -2  143.69    9.50
   2  -3  -2  136.49    8.20
  -2   3  -2  141.79    7.10
  -3   3   2   65.59    7.60
  -3  -3  -2   66.89    7.10
   3  -3   2   58.09    6.70
   3  -3   2   75.39    4.80
   3   3  -2   72.89    8.80
  -3   3   2   56.69    8.00
   3  -3   2   75.49    7.00
   3  -3   2   79.99    7.10
   3   3  -2   63.59    7.20
  -3   3   2   71.49    7.70
  -3  -3  -2   66.29    7.90
  -3  -3   2   75.79    8.20
   3  -3  -2   64.69    7.60
   3  -3  -2   61.99    6.90
  -3  -3   2   83.39    8.10
  -3   3  -2   75.09    6.80
   3  -3  -2   60.79    7.30
   3  -3  -2   50.29    6.90
  -3  -3   2   70.19    8.80
  -3   3  -2   81.99    7.70
  -3   3  -2   72.89    7.50
   3   3   2   65.39    7.90
  -4  -3  -2  238.78   14.30
  -4   3   2  250.17   14.50
  -4   3   2  262.27   15.50
  -4   3   2  239.88   16.50
   4   3  -2  262.17   15.90
   4   3  -2  273.17   14.70
   4  -3   2  264.27   14.10
   4  -3   2  252.67   10.70
  -4  -3  -2  228.88   13.80
   4  -3   2  277.87   14.60
   4  -3   2  254.27   13.70
   4  -3  -2  259.17   16.20
  -4  -3   2  269.57   15.30
  -4  -3   2  273.57   16.50
  -4  -3   2  280.07   16.40
  -4   3  -2  276.17   14.50
   4   3   2  250.87   14.80
  -4   3  -2  245.88   14.20
   4  -3  -2  257.87   14.80
   4  -3  -2  244.18   13.90
   4  -3  -2  246.58   15.20
   5  -3   2  253.47   15.60
   5  -3   2  262.37   15.70
  -5  -3  -2  211.18   14.80
   5   3  -2  257.67   16.70
  -5  -3  -2  233.28   16.20
  -5  -3  -2  227.48   15.00
  -5   3   2  236.78   16.00
   5   3  -2  259.17   15.60
  -5   3   2  232.88   15.60
   5  -3   2  289.27   15.70
   5  -3   2  267.07   11.90
   5  -3  -2  222.68   16.60
   5  -3  -2  234.08   15.50
   5  -3  -2  236.38   16.10
  -5  -3   2  276.17   16.90
  -5  -3   2  268.77   17.80
  -5  -3   2  272.07   17.40
   5   3   2  244.78   15.40
  -5   3  -2  292.97   16.60
   5  -3  -2  230.88   14.60
  -5   3  -2  286.27   16.20
   6  -3   2   14.20    5.50
  -6  -3  -2    8.70    5.60
  -6  -3  -2   20.90    7.30
  -6   3   2   11.60    6.40
  -6  -3  -2   11.10    6.60
   6  -3   2    8.10    5.80
  -6   3   2   -1.40    4.80
   6  -3   2   17.60    5.10
   6   3  -2   23.70    8.70
   6  -3   2   13.20    5.70
   6   3  -2   16.10    6.20
   6  -3  -2   19.90    7.30
  -6  -3   2    6.20    5.20
  -6  -3   2    8.70    6.50
   6  -3  -2   13.60    6.90
  -6   3  -2   15.20    6.60
  -6  -3   2    7.10    6.60
  -6   3  -2   19.10    6.90
   6   3   2   12.50    6.80
   6  -3  -2   12.40    6.40
   6  -3  -2   14.30    6.70
  -7   3   2  181.28   16.90
  -7  -3  -2  214.18   17.10
   7   3  -2  167.68   15.00
  -7  -3  -2  177.58   15.00
   7   3  -2  155.28   15.60
  -7  -3  -2  170.58   16.50
   7  -3   2  174.88   11.60
  -7   3   2  165.08   15.60
   7  -3   2  190.28   15.90
   7  -3  -2  175.48   14.40
   7  -3  -2  187.08   18.00
  -7  -3   2  151.28   16.10
   7   3   2  181.68   15.30
   7  -3  -2  184.38   15.90
  -7  -3   2  176.58   16.30
  -7   3  -2  147.19   14.60
   7  -3  -2  162.08   15.70
  -7  -3   2  169.38   16.30
  -7   3  -2  163.08   15.30
   8   3  -2    7.70    4.80
  -8  -3  -2   13.90    6.70
  -8  -3  -2   12.50    8.60
  -8  -3  -2    7.30    6.20
  -8   3   2    5.00    6.00
   8   3  -2    8.70    7.50
   8   3  -2    3.30    6.80
  -8   3   2    6.60    5.80
   8  -3   2    9.00    5.90
   8  -3   2   12.40    5.70
   8  -3   2    7.30    5.40
  -8   3  -2   12.40    7.50
   8  -3  -2    6.20    6.10
   8   3   2   -1.50    5.20
   8  -3  -2   18.80    6.60
   8  -3  -2   17.20    7.20
   8   3   2   13.70    7.50
  -8  -3   2    0.70    6.60
  -8  -3   2   12.70    6.80
  -8  -3   2    3.90    7.90
   8  -3  -2   12.90    6.20
   9  -3   2  269.07   19.30
  -9   3   2  272.67   21.80
  -9   3   2  297.07   23.50
   9   3  -2  268.87   20.90
  -9  -3  -2  262.47   21.90
   9   3  -2  249.48   24.60
   9  -3   2  266.77   16.10
   9  -3   2  244.28   20.70
  -9  -3  -2  242.18   21.90
  -9  -3  -2  258.57   19.00
   9   3   2  263.37   23.20
   9  -3  -2  242.38   18.10
  -9   3  -2  207.98   19.10
   9   3   2  255.67   20.50
   9  -3  -2  276.07   21.10
  -9   3  -2  272.77   21.70
  -9  -3   2  259.47   22.70
  -9  -3   2  246.58   20.80
  -9  -3   2  277.57   22.30
 -10  -3  -2   84.79   14.70
 -10   3   2   64.29   12.70
  10  -3   2   69.39    9.90
 -10  -3  -2   85.79   15.40
  10  -3   2   70.89   13.10
  10   3  -2  112.89   18.70
 -10   3   2   82.99   16.20
  10   3  -2   82.49   17.00
 -10  -3  -2   53.49   11.80
 -10  -3   2   69.09   14.20
  10   3   2   72.99   14.60
  10  -3  -2   96.19   11.80
 -10  -3   2   78.89   17.70
 -10   3  -2   62.19   14.00
  10  -3  -2   86.09   16.10
  10  -3  -2   87.19   16.30
  10   3   2   73.09   15.30
 -10   3  -2   63.19   13.00
 -11   3   2    2.60    9.20
 -11  -3  -2   12.30    6.60
  11   3  -2  -12.80    8.90
 -11  -3  -2   15.90    9.10
 -11  -3  -2   -4.00    7.20
  11   3  -2    3.30    8.30
  11  -3   2    7.80    7.00
 -11   3   2    5.80    7.70
  11  -3  -2   16.40    8.10
 -11   3  -2   10.00    7.70
  11   3   2    2.10    8.30
  11  -3  -2    1.80    6.80
 -11  -3   2  -10.80    6.60
 -11  -3   2   -0.30    7.80
  11   3   2   10.10    9.80
 -11   3  -2    7.10    6.60
 -11  -3   2   16.30    8.90
   0   4   2   32.60    4.70
   0   4  -2   39.90    4.40
   0  -4  -2   33.20    4.50
   0  -4   2   54.79    7.10
   0   4   2   35.50    4.50
   0  -4  -2   46.00    6.00
   0   4  -2   35.40    6.30
   0  -4   2   35.40    4.10
   0  -4   2   43.70    5.30
   0   4  -2   34.60    4.50
  -1   4   2 1322.07   37.80
  -1   4   2 1331.47   35.10
   1  -4   2 1400.26   35.80
   1  -4   2 1362.76   34.60
  -1   4   2 1382.16   34.70
   1  -4   2 1408.86   35.60
   1  -4   2 1406.06   37.70
   1  -4   2 1407.96   33.40
   1   4  -2 1346.37   34.00
  -1  -4  -2 1370.26   31.20
  -1   4  -2 1308.07   33.90
   1  -4  -2 1381.16   35.40
  -1   4  -2 1330.37   37.60
  -1  -4   2 1356.46   33.80
  -1   4  -2 1371.56   38.30
   1  -4  -2 1363.06   37.20
   1  -4  -2 1398.56   35.90
  -2   4   2   -0.30    2.50
   2  -4   2    3.00    2.70
  -2   4   2    0.30    2.80
   2   4  -2    1.50    3.50
   2  -4   2    1.00    2.30
   2  -4   2    0.50    3.80
   2  -4   2    0.50    2.20
  -2  -4  -2   -0.90    3.60
  -2   4   2   -1.00    2.10
  -2   4  -2    1.10    1.70
   2  -4  -2    1.50    2.40
  -2  -4   2    0.00    2.70
  -2  -4   2    0.20    3.50
   2  -4  -2    0.70    2.70
  -2   4  -2    3.10    2.80
   2  -4  -2   -0.20    2.80
  -2   4  -2   -0.60    2.20
   3  -4   2  282.17   13.30
   3   4  -2  277.27   16.00
  -3   4   2  302.77   16.80
  -3   4   2  299.07   14.00
   3  -4   2  296.17   13.60
  -3   4   2  309.47   14.80
   3  -4   2  304.67   13.60
  -3  -4  -2  294.47   15.80
   3  -4   2  283.37   10.50
  -3  -4   2  304.27   17.10
   3   4   2  310.17   16.20
  -3  -4   2  321.07   16.70
  -3   4  -2  294.67   13.80
  -3   4  -2  290.47   13.00
   3  -4  -2  276.47   14.50
   3  -4  -2  304.37   14.60
  -3   4  -2  299.57   14.60
  -3  -4   2  301.07   17.40
   3  -4  -2  305.77   16.00
   4  -4   2   56.39    5.40
   4   4  -2   60.19    8.80
  -4   4   2   50.09    9.20
   4  -4   2   47.90    7.30
  -4  -4  -2   61.59   12.30
   4  -4   2   56.29    7.50
  -4   4   2   58.39   10.10
  -4   4   2   49.80    8.40
   4   4  -2   49.20    8.40
   4  -4   2   63.29    8.50
  -4  -4  -2   52.99    7.80
   4  -4  -2   52.99    8.00
   4   4   2   54.39    9.40
   4  -4  -2   50.29    8.50
  -4   4  -2   55.59    7.50
  -4   4  -2   51.69    7.90
   4  -4  -2   49.90    8.90
   4  -4  -2   50.79    7.50
  -4  -4   2   72.89   11.30
  -4  -4   2   54.09    9.40
  -4   4  -2   46.90    7.80
  -4  -4   2   48.10    7.80
  -5  -4  -2  172.98   13.70
   5  -4   2  170.98   12.50
   5   4  -2  175.78   13.00
   5  -4   2  166.18    9.50
   5   4  -2  155.08   14.00
  -5  -4  -2  168.98   13.30
   5  -4   2  170.78   12.90
  -5   4   2  174.08   13.90
   5  -4   2  173.48   13.10
  -5  -4  -2  199.68   15.00
  -5   4   2  180.38   13.80
  -5  -4   2  162.58   14.40
   5  -4  -2  165.78   12.50
  -5   4  -2  155.68   13.00
   5  -4  -2  169.28   13.30
   5   4   2  170.88   13.90
  -5  -4   2  165.48   13.70
   5  -4  -2  169.48   14.60
  -5  -4   2  173.48   14.70
  -5   4  -2  178.38   13.00
   5  -4  -2  161.28   13.80
   6  -4   2   -1.60    3.20
   6   4  -2   -0.10    5.40
  -6  -4  -2    1.20    5.60
  -6  -4  -2    3.40    5.00
   6   4  -2    0.10    5.40
   6  -4   2   -0.40    4.10
  -6  -4  -2    0.60    4.70
  -6   4   2    0.50    5.50
   6  -4   2    3.90    4.60
  -6   4   2    0.20    4.10
   6  -4   2   -0.20    4.80
   6  -4  -2   -2.90    4.30
   6  -4  -2    6.40    5.50
   6   4   2    1.00    5.50
   6  -4  -2    1.90    5.10
  -6   4  -2    0.90    4.90
  -6  -4   2    3.60    5.90
  -6  -4   2    0.20    4.80
  -6  -4   2   -0.10    4.60
  -6   4  -2   -1.50    4.50
   6  -4  -2   -2.70    4.00
  -7   4   2  130.79   13.90
  -7  -4  -2  111.79   14.00
   7  -4   2  120.19    9.60
   7   4  -2  139.49   14.00
   7  -4   2  116.39   16.20
  -7  -4  -2  134.29   13.90
  -7  -4  -2  123.99   14.40
   7   4  -2  101.49   13.70
   7  -4   2  120.99   13.30
  -7   4   2  121.49   13.80
   7  -4  -2  118.19   13.50
   7  -4  -2  124.89   12.70
   7   4   2  114.19   13.50
   7  -4  -2  121.79   15.00
  -7  -4   2  128.19   14.70
  -7   4  -2  112.49   13.40
  -7  -4   2  123.59   15.00
  -7  -4   2  117.39   16.10
   7  -4  -2  123.89   13.70
  -7   4  -2  126.09   13.80
  -8  -4  -2   11.10    7.10
  -8   4   2    5.90    6.30
   8  -4   2   12.50    5.80
   8  -4   2    9.50    6.20
  -8  -4  -2   14.00    7.80
   8  -4   2   10.00    5.70
  -8  -4  -2   -1.40    5.90
   8   4  -2   15.70    8.10
  -8   4   2   -0.50    6.80
   8   4   2   19.20    8.30
   8  -4  -2   11.10    7.00
   8  -4  -2   15.50    7.50
  -8   4  -2    8.90    7.90
  -8  -4   2   13.00    7.00
   8  -4  -2   19.70    7.90
  -8   4  -2   10.60    6.50
  -8  -4   2    8.90    6.60
  -8  -4   2   15.00    7.50
   8  -4  -2   11.70    6.10
   9   4  -2   76.59   16.40
  -9  -4  -2   86.49   11.50
   9  -4   2   84.69   13.80
   9  -4   2   71.39   12.60
  -9   4   2   55.19   11.90
  -9  -4  -2   68.69   13.60
  -9   4   2   66.89   13.90
   9   4  -2   92.89   16.40
  -9  -4  -2   75.29   13.20
   9  -4   2   63.69    8.80
  -9  -4   2   61.09   13.60
  -9   4  -2   93.39   15.40
  -9   4  -2   64.69   12.60
   9   4   2   64.69   13.60
   9  -4  -2   69.69   14.20
   9  -4  -2   78.89   15.00
   9   4   2   92.69   15.70
   9  -4  -2   89.29   11.70
  -9  -4   2   86.59   17.90
   9  -4  -2   73.79   12.70
 -10  -4  -2   15.50    7.40
  10  -4   2   39.60   12.20
  10   4  -2   23.70   11.40
 -10  -4  -2   33.30    9.60
  10  -4   2   45.20   12.90
 -10  -4  -2   21.80    9.60
  10  -4   2   36.70    8.40
 -10   4   2   31.60   10.60
 -10   4   2   24.60   10.10
 -10   4  -2   44.20   11.50
  10   4   2   20.10   10.30
  10   4   2   28.10   10.80
 -10  -4   2   20.10    9.80
 -10   4  -2   34.80   10.90
  10  -4  -2   38.40   11.80
 -10  -4   2   24.70    9.90
 -10  -4   2   29.90    9.40
  10  -4  -2   31.60   11.00
  10  -4  -2   33.40    9.10
 -11   4   2   67.89   14.00
  11  -4   2   39.90    9.40
 -11  -4  -2   57.89   12.80
 -11  -4  -2   58.89   12.80
  11   4  -2   32.50   13.80
 -11  -4  -2   67.09   24.10
  11  -4   2   50.79   12.70
  11   4  -2   36.60   21.80
  11  -4  -2   40.20   11.20
 -11  -4   2   24.20    8.90
  11  -4  -2   59.99   11.60
 -11  -4   2   87.39   16.50
  11   4   2   50.19   14.10
 -11   4  -2   50.09   12.50
 -11   4  -2   40.00   12.00
 -11  -4   2   71.89   16.30
   0   5   2   -4.10    2.70
   0   5  -2   -0.10    2.40
   0   5  -2   -0.90    2.90
   0   5  -2   -1.60    2.40
   0  -5   2    3.70    3.00
   0   5   2   -1.50    2.40
   0  -5  -2    2.10    2.80
   0  -5  -2   -0.50    2.10
   0  -5   2   -0.50    3.20
   0  -5   2   -2.00    2.40
  -1   5   2  118.49    7.20
  -1  -5  -2  102.99    6.30
   1  -5   2  118.79    7.90
  -1  -5  -2  109.69    4.70
   1  -5   2  113.39    6.10
   1   5  -2  113.19    6.50
   1   5  -2  108.09    8.80
   1  -5   2  115.09    8.70
   1  -5   2  109.09    6.70
  -1  -5  -2  112.69    9.80
  -1   5   2  109.89    8.60
   1  -5   2  105.79    7.70
   1  -5  -2  116.19    7.60
  -1   5  -2  114.39    6.60
   1  -5  -2  105.89    8.00
  -1   5  -2  120.59    8.70
  -1  -5   2  111.99    9.20
  -1  -5   2  120.49    6.50
  -1   5  -2  103.09    7.50
   1  -5  -2  114.99    7.40
  -2   5   2  301.87   12.70
   2  -5   2  326.07   15.80
   2   5  -2  312.17   15.90
  -2   5   2  319.57   16.00
   2  -5   2  326.27   13.20
  -2   5   2  328.97   13.30
   2  -5   2  301.77   12.10
  -2  -5  -2  325.17   16.60
   2  -5   2  322.77   13.00
   2   5   2  297.87    8.60
  -2   5  -2  322.87   11.50
  -2  -5   2  318.97   13.80
  -2   5  -2  341.27   13.00
  -2  -5   2  314.57   16.20
   2  -5  -2  309.37   13.90
  -2   5  -2  339.07   14.40
   2  -5  -2  319.27   14.90
   2  -5  -2  317.17   13.60
   3  -5   2 1773.82   47.80
  -3   5   2 1774.82   52.79
   3   5  -2 1732.63   51.99
   3  -5   2 1786.12   47.80
   3  -5   2 1749.82   47.50
  -3   5   2 1729.23   47.70
  -3   5   2 1840.72   53.19
  -3  -5   2 1726.63   52.49
   3   5   2 1722.63   51.49
   3  -5  -2 1793.02   51.39
  -3   5  -2 1789.12   49.70
  -3  -5   2 1775.12   49.20
   3  -5  -2 1690.63   48.60
  -3   5  -2 1821.12   46.60
   3  -5  -2 1752.32   49.80
  -4  -5  -2   23.90    8.00
   4  -5   2   25.00    4.80
   4   5  -2   23.90    8.50
  -4   5   2   16.00    6.10
   4  -5   2   23.30    5.70
  -4  -5  -2   29.70    7.30
  -4   5   2   23.70    5.90
  -4   5   2   20.90    6.40
   4  -5   2   25.60    6.20
   4  -5   2   24.20    6.20
   4  -5  -2   21.30    6.70
  -4  -5   2   26.40    7.10
  -4   5  -2   16.50    6.00
  -4   5  -2   20.30    6.60
   4  -5  -2   20.10    5.80
   4  -5  -2   19.40    6.00
   4  -5  -2   15.80    5.50
   4   5   2   32.70    8.70
  -4  -5   2   15.80    5.30
  -4   5  -2   19.30    5.80
  -4  -5   2   14.70    6.40
  -5   5   2   55.59   10.00
  -5   5   2   58.79    9.80
   5  -5   2   53.89    6.20
  -5   5   2   55.89    9.00
   5  -5   2   55.29    9.10
   5  -5   2   65.99    9.60
   5   5  -2   41.00    9.00
   5  -5   2   53.39    8.70
  -5  -5  -2   66.99   10.80
  -5  -5  -2   55.99    9.90
   5   5   2   56.99   10.30
   5  -5  -2   64.09    9.80
  -5  -5   2   55.49    9.50
  -5  -5   2   59.89   11.30
   5  -5  -2   50.79    8.80
   5  -5  -2   54.59    9.90
  -5   5  -2   52.09    9.40
  -5   5  -2   54.99    8.20
   5  -5  -2   48.10    8.60
  -5   5  -2   56.09    9.70
  -5  -5   2   75.19   13.10
  -6  -5  -2  115.09   13.60
   6  -5   2  112.79   12.50
  -6  -5  -2  122.99   13.10
  -6  -5  -2  104.69   12.80
   6  -5   2  121.59   12.20
   6  -5   2  114.99    8.70
  -6   5   2  118.59   12.60
  -6   5   2  111.49   12.60
   6  -5   2  148.49   13.10
   6   5  -2  115.19   13.70
  -6   5  -2  105.59   13.10
   6   5   2  158.88   14.60
  -6  -5   2  122.39   14.20
   6  -5  -2  115.39   11.50
  -6  -5   2  111.19   13.40
  -6   5  -2  132.79   12.80
   6  -5  -2  123.79   13.20
  -6  -5   2  116.49   13.10
   6  -5  -2  110.29   13.20
   6  -5  -2  111.39   17.10
   7  -5   2 2199.08   66.69
  -7  -5  -2 2154.58   67.69
   7   5  -2 2063.79   68.39
  -7  -5  -2 2081.99   67.29
   7  -5   2 2208.28   65.19
  -7   5   2 2259.17   68.59
  -7   5   2 2228.48   66.89
  -7  -5  -2 2174.48   70.59
   7  -5   2 2140.89   57.29
  -7  -5   2 2179.88   70.39
   7  -5  -2 2012.80   67.99
   7  -5  -2 2163.48   70.09
   7  -5  -2 2102.39   66.69
  -7  -5   2 2106.49   67.89
   7  -5  -2 2132.79   63.49
  -7   5  -2 2212.68   66.39
   7   5   2 2102.49   66.89
  -7   5  -2 2185.28   66.49
  -7  -5   2 2244.68   72.09
   8  -5   2   19.70    8.20
  -8  -5  -2   17.60    7.70
  -8  -5  -2   18.30    8.20
   8  -5   2   22.10    8.30
   8  -5   2   29.90    6.80
  -8   5   2   21.60    8.10
  -8   5   2   19.10    7.50
  -8  -5  -2    9.40    6.40
   8  -5   2   23.10    8.00
   8   5  -2   21.70   10.30
   8  -5  -2   13.60    7.20
   8  -5  -2   23.90    9.40
   8  -5  -2   25.30    8.20
   8   5   2   18.20    9.00
  -8  -5   2   15.90    7.60
  -8   5  -2   13.90    7.00
  -8  -5   2   25.90    9.00
  -8  -5   2   21.70    7.70
   8  -5  -2   21.90    6.90
  -8   5  -2   32.00    9.30
  -9  -5  -2  166.78   18.60
  -9   5   2  138.39   16.40
  -9  -5  -2  169.28   16.40
   9  -5   2  152.88   16.70
   9  -5   2  163.88   11.90
   9   5  -2  159.98   17.90
  -9   5   2  188.58   17.90
  -9  -5  -2  158.98   17.80
   9  -5   2  172.48   18.60
   9  -5  -2  162.98   14.60
  -9   5  -2  179.98   17.90
  -9   5  -2  153.08   17.20
   9  -5  -2  143.69   16.40
  -9  -5   2  170.28   18.20
  -9  -5   2  166.78   17.80
  -9  -5   2  145.39   18.20
   9  -5  -2  163.58   18.20
   9  -5  -2  164.58   17.90
   9   5   2  153.58   17.20
  10   5  -2  -11.10    9.90
  10   5  -2   12.40    9.50
 -10   5   2    6.60    7.20
 -10  -5  -2   21.70    8.60
 -10  -5  -2    7.10    7.80
 -10  -5  -2   15.20   11.10
  10  -5   2   15.70    8.00
  10  -5   2   13.30    6.20
 -10   5   2   17.60    8.20
 -10  -5   2   19.20    9.00
  10  -5  -2    7.00    7.90
 -10   5  -2   11.50    7.60
 -10   5  -2   23.90    7.90
  10  -5  -2    0.60    7.40
  10   5   2   12.00    9.20
 -10  -5   2    5.30    7.10
  10   5   2   13.50    8.50
 -10  -5   2   18.20    8.30
  10  -5  -2   10.90    7.00
  11  -5   2   97.19   25.40
  11   5  -2  127.99   22.50
 -11   5   2  147.29   20.30
 -11  -5  -2  152.48   16.60
 -11  -5  -2  133.19   20.30
  11  -5   2   94.09   10.80
 -11  -5  -2  138.49   22.80
 -11   5   2  121.09   19.50
  11  -5   2  145.89   21.00
  11   5  -2  130.59   20.90
 -11   5  -2  139.59   20.40
  11  -5  -2  129.09   19.70
  11   5   2  133.79   23.40
  11  -5  -2  149.59   15.50
 -11  -5   2  165.68   18.20
 -11   5  -2  112.09   18.60
 -11  -5   2  115.29   17.80
   0   6   2  199.68    9.70
   0  -6  -2  221.88   12.10
   0   6  -2  222.28   12.50
   0  -6   2  211.98   10.50
   0  -6   2  236.38   12.80
   0  -6  -2  189.38   10.00
   0  -6   2  193.28    9.50
   0  -6  -2  218.78    9.90
   0   6  -2  225.48    9.80
   0   6   2  211.98   11.90
   0   6  -2  203.38   10.60
  -1   6   2  410.66   14.50
   1   6  -2  363.86   13.50
  -1  -6  -2  358.36   11.60
   1   6  -2  371.76   17.30
  -1  -6  -2  396.96   13.70
  -1   6   2  372.06   17.10
   1  -6   2  384.06   16.20
   1  -6   2  390.66   13.60
   1  -6   2  381.76   16.60
   1  -6   2  400.26   14.30
  -1  -6  -2  388.86   18.90
  -1   6  -2  388.46   13.70
   1  -6  -2  394.16   15.40
  -1   6  -2  381.26   15.90
  -1  -6   2  397.76   18.20
  -1   6  -2  385.06   16.80
   1  -6  -2  378.46   16.00
   1  -6  -2  396.36   15.20
  -1  -6   2  396.46   13.90
  -1  -6   2  395.86   13.60
   1   6   2  404.46   16.60
  -2   6   2   57.99    6.60
   2  -6   2   62.49    7.00
   2  -6   2   63.69    7.00
   2  -6   2   86.09   10.40
  -2   6   2   53.19    8.20
   2  -6   2   59.19    6.00
   2   6  -2   61.19    5.40
  -2   6   2   62.29    7.30
   2   6  -2   50.49    7.80
   2   6   2   57.39    3.80
  -2  -6   2   82.29   11.60
  -2   6  -2   66.89    7.70
   2  -6  -2   45.60    6.40
  -2   6  -2   60.29    6.50
   2  -6  -2   55.39   11.50
   2  -6  -2   62.09    7.50
  -2  -6   2   64.49    7.90
   3  -6   2  317.07   14.90
  -3   6   2  315.27   15.00
   3  -6   2  324.87   18.20
   3  -6   2  305.07   14.50
  -3   6   2  328.77   15.50
  -3  -6  -2  340.87   19.40
   3   6  -2  310.27   18.40
  -3   6   2  356.66   19.20
   3  -6   2  335.17   15.20
  -3  -6   2  308.57   18.70
  -3  -6   2  316.57   15.90
   3  -6  -2  309.37   15.70
   3  -6  -2  296.07   15.70
  -3   6  -2  349.07   15.50
   3  -6  -2  320.97   17.10
  -3   6  -2  343.77   16.90
   3   6   2  334.57   18.90
  -3   6  -2  305.27   13.40
  -4   6   2   62.39    9.90
  -4  -6  -2   82.79   10.90
   4  -6   2   68.49    9.20
   4  -6   2   62.89    6.20
   4  -6   2   77.89    9.10
  -4   6   2   80.09    9.50
  -4   6   2   67.19    9.50
   4  -6   2   67.69    9.30
   4   6  -2   91.29   13.70
  -4  -6  -2   67.69   11.00
   4  -6  -2   67.89    9.30
   4  -6  -2   71.39    9.30
   4  -6  -2   62.99    9.20
  -4   6  -2   76.29    8.60
   4   6   2  100.99   13.90
  -4  -6   2   70.89   10.10
  -4   6  -2   64.59   10.20
  -4  -6   2   68.79   10.70
  -4   6  -2   67.59    8.90
  -5  -6  -2  812.32   33.80
   5  -6   2  826.12   30.70
  -5   6   2  790.52   30.80
  -5  -6  -2  895.81   32.90
  -5   6   2  880.51   32.40
   5  -6   2  820.92   26.00
   5  -6   2  886.31   31.60
   5   6  -2  788.52   34.10
   5  -6   2  835.22   31.30
  -5   6   2  822.22   35.60
  -5   6  -2  858.41   30.50
  -5  -6   2  822.42   32.50
   5  -6  -2  841.62   30.60
   5  -6  -2  830.42   33.30
  -5   6  -2  909.51   32.00
  -5   6  -2  852.31   33.60
   5  -6  -2  847.22   32.40
  -5  -6   2  803.42   34.80
   5  -6  -2  853.71   34.20
  -5  -6   2  861.31   35.10
   5   6   2  845.32   34.20
   6  -6   2  116.99    8.70
   6  -6   2  117.49   12.20
   6  -6   2  134.19   12.70
   6  -6   2  111.99   12.30
  -6   6   2  123.99   13.00
  -6  -6  -2  117.29   13.60
  -6   6   2  104.69   12.70
  -6  -6  -2  118.19   13.70
  -6  -6  -2  110.09   12.80
   6   6  -2   99.89   13.70
  -6   6   2  110.19   14.30
  -6   6  -2  124.09   13.50
   6   6   2  106.99   13.90
  -6  -6   2  114.09   14.20
   6  -6  -2  110.79   13.20
   6  -6  -2  120.39   11.60
  -6  -6   2  114.09   13.30
   6  -6  -2  120.79   13.10
  -6   6  -2  111.29   11.90
   6  -6  -2  106.79   13.50
  -6   6  -2  115.69   12.90
  -6  -6   2  112.49   14.00
   7  -6   2    1.10    3.60
   7  -6   2   -3.60    5.30
  -7   6   2    3.60    5.20
   7   6  -2   -0.90    6.40
  -7  -6  -2    3.40    5.90
  -7  -6  -2   -3.40    5.20
   7  -6   2    3.10    5.00
  -7   6   2    0.90    5.10
   7  -6   2    1.50    5.20
  -7  -6  -2    6.30    6.60
  -7   6  -2   -3.20    4.30
   7  -6  -2    2.80    5.50
  -7  -6   2   -4.10    5.40
   7   6   2    8.10    8.40
   7  -6  -2    6.10    5.90
   7  -6  -2    2.40    4.80
  -7  -6   2    3.20    5.60
  -7   6  -2   -1.40    4.70
   7  -6  -2   -0.60    4.00
  -7  -6   2    3.30    5.90
  -8  -6  -2   20.70    8.00
   8  -6   2   26.80    8.50
  -8  -6  -2   31.20   10.10
   8  -6   2   29.90    8.90
  -8   6   2   32.90    9.20
   8   6  -2   43.10   12.10
   8  -6   2   29.30    6.50
  -8  -6  -2   36.80   10.20
   8  -6   2   30.20    8.20
  -8   6   2   26.70    8.30
   8  -6  -2   36.40   10.20
  -8  -6   2   23.00    8.80
   8  -6  -2   16.50    7.90
  -8   6  -2   17.90    7.70
   8  -6  -2   18.40    7.60
  -8   6  -2   24.40    8.40
  -8  -6   2   34.00   10.80
   8   6   2   27.30   10.40
  -8  -6   2   29.70   10.60
   9  -6   2  209.08   12.50
   9   6  -2  196.08   24.90
  -9  -6  -2  147.29   18.10
   9  -6   2  245.28   20.20
  -9   6   2  208.38   19.00
  -9  -6  -2  206.78   20.10
  -9  -6  -2  219.78   19.40
  -9   6   2  219.38   19.90
   9  -6  -2  209.28   15.80
   9  -6  -2  190.48   21.70
   9  -6  -2  195.28   19.10
  -9  -6   2  220.68   21.80
  -9   6  -2  238.98   20.00
  -9  -6   2  216.18   21.00
   9   6   2  177.38   19.20
  -9  -6   2  196.88   19.60
   9  -6  -2  205.78   20.40
  -9   6  -2  197.98   18.70
  10   6  -2   36.70   13.40
 -10  -6  -2   31.70    9.70
 -10  -6  -2   38.30   10.30
  10  -6   2   41.90    7.70
 -10   6   2   48.60   12.50
  10  -6   2   26.80   11.10
  10   6  -2   36.00   13.00
 -10   6   2   40.90   11.80
 -10  -6  -2   37.70   11.60
  10  -6   2   47.30   11.10
 -10  -6   2   36.70    9.50
 -10  -6   2   29.90   11.40
 -10  -6   2   24.70    8.50
  10   6   2   21.40   11.30
 -10   6  -2   24.10    9.30
 -10   6  -2   60.19   12.40
  10  -6  -2   48.50   14.50
  10  -6  -2   37.90   11.20
  10  -6  -2   42.10   12.30
 -11  -6  -2  163.68   17.60
 -11  -6  -2   70.89   13.90
 -11  -6  -2  121.69   20.40
  11   6  -2  107.39   19.50
 -11   6   2  127.49   18.20
  11  -6   2   86.79   17.10
  11   6  -2  129.39   20.30
  11  -6   2   96.59   15.70
 -11   6   2  113.59   19.90
 -11   6  -2  143.39   20.20
 -11  -6   2  119.89   16.30
  11   6   2   87.79   17.30
 -11   6  -2   97.09   17.60
 -11  -6   2  117.89   20.70
  11  -6  -2  118.49   19.00
  11  -6  -2  134.49   14.50
 -11  -6   2  111.99   17.40
   0   7  -2    1.20    3.00
   0  -7   2   -3.30    3.10
   0   7   2   -0.50    3.70
   0  -7   2   -1.20    4.70
   0  -7   2   -1.20    3.30
   0   7   2    3.00    3.80
   0  -7  -2   -1.10    3.00
   0   7  -2    1.30    3.40
   0   7  -2   -0.50    3.00
   0  -7  -2   -2.60    3.60
   1  -7   2  447.06   16.60
   1  -7   2  435.46   19.20
  -1   7   2  491.15   17.40
  -1  -7  -2  401.76   13.80
   1   7  -2  454.75   20.70
   1   7  -2  466.15   16.30
  -1  -7  -2  472.85   16.00
  -1   7   2  428.96   19.80
   1  -7   2  481.65   20.00
  -1  -7  -2  453.75   22.50
  -1  -7   2  454.55   15.90
   1  -7  -2  450.85   20.60
   1  -7  -2  414.36   17.10
  -1  -7   2  447.36   16.00
  -1   7  -2  441.46   15.80
   1  -7  -2  476.75   18.00
   1   7   2  440.96   18.80
  -1   7  -2  423.16   18.30
   2  -7   2    2.50    3.00
   2   7  -2    5.20    5.60
  -2  -7  -2   -0.20    6.30
   2  -7   2   -4.70    3.20
  -2   7   2   -1.60    3.60
   2  -7   2    3.40    4.90
  -2   7   2    8.40    5.10
   2  -7   2   -0.70    5.20
   2   7  -2    1.20    2.80
   2  -7   2    5.00    3.80
  -2   7  -2    1.20    4.30
  -2   7  -2   -1.20    3.20
  -2  -7   2    1.20    5.30
   2  -7  -2    3.30    3.80
   2  -7  -2    1.30    3.90
  -2  -7   2   -1.70    2.80
   2  -7  -2    3.10    4.10
   2   7   2    3.30    2.30
  -3   7   2   59.59    7.90
  -3  -7  -2   80.69   13.50
   3  -7   2   73.99    8.90
   3  -7   2   58.69    7.20
  -3   7   2   53.49    7.70
   3  -7   2   88.79   13.90
   3   7  -2   62.09   10.50
   3  -7   2   62.79    8.10
  -3   7   2   67.09   10.10
   3  -7  -2   56.49    8.60
   3  -7  -2   67.69    9.70
  -3  -7   2   98.69   14.30
  -3   7  -2   62.59    8.10
   3  -7  -2   71.69    9.80
   3   7   2   58.09    4.20
  -3   7  -2   61.59    6.90
  -3  -7   2   58.89    8.20
  -3   7  -2   65.29    9.20
  -4   7   2   65.69    9.30
  -4  -7  -2   61.59   11.40
  -4  -7  -2   60.59    9.90
  -4   7   2   54.19   10.00
   4  -7   2   58.99    8.90
   4  -7   2   70.59   11.80
   4  -7   2   68.19    8.90
   4  -7   2   51.99    8.40
   4   7  -2   51.39   10.30
  -4   7   2   55.29    8.30
  -4   7  -2   67.59   10.40
  -4   7  -2   68.09    8.10
   4  -7  -2   60.29    9.00
   4   7   2   70.29   12.60
  -4   7  -2   76.09    9.80
   4  -7  -2   49.10    8.60
   4  -7  -2   73.79   10.30
  -4  -7   2   71.59   10.60
  -4  -7   2   48.50   10.40
  -5  -7  -2  189.48   16.60
  -5   7   2  197.48   17.40
   5  -7   2  191.58   14.00
   5   7  -2  196.88   17.20
  -5  -7  -2  179.28   14.60
  -5   7   2  200.68   14.60
   5  -7   2  172.18   13.80
   5  -7   2  187.98   14.00
  -5   7   2  164.68   13.70
   5  -7   2  194.28   10.80
   5  -7  -2  171.68   14.40
  -5  -7   2  200.38   17.20
   5   7   2  186.18   16.60
  -5   7  -2  181.68   13.90
  -5  -7   2  179.88   15.90
   5  -7  -2  180.68   13.30
  -5   7  -2  201.88   13.60
   5  -7  -2  199.78   15.40
  -5  -7   2  188.98   15.00
  -5   7  -2  182.98   15.40
   5  -7  -2  178.48   15.40
   6  -7   2  105.59   11.80
   6   7  -2   78.39   13.30
   6  -7   2   93.19   11.40
  -6  -7  -2   83.39   13.60
   6  -7   2  103.59   11.90
  -6   7   2   75.29   11.80
   6  -7   2   83.79    8.00
  -6   7   2  119.69   12.90
  -6  -7  -2   71.19   11.80
   6  -7  -2   80.79   12.50
   6  -7  -2  101.99   14.10
  -6   7  -2   80.89   10.60
   6  -7  -2   78.09    9.80
  -6  -7   2   99.09   14.20
  -6  -7   2   62.19   11.70
   6   7   2  111.19   14.30
  -6  -7   2   84.19   14.10
  -6   7  -2  107.69   12.30
   6  -7  -2  102.39   19.60
  -6   7  -2   96.89   13.50
   7  -7   2   22.60    5.80
  -7   7   2   18.60    8.00
   7  -7   2   28.40    9.20
   7  -7   2   27.40    7.80
  -7   7   2   10.90    6.50
  -7  -7  -2   23.30    7.70
   7  -7   2   26.00    7.60
  -7  -7  -2   20.20    8.80
  -7  -7  -2   26.00    7.70
   7   7  -2   32.80   11.30
   7  -7  -2   30.60    8.50
   7  -7  -2   28.70    7.40
   7   7   2   49.10   13.30
  -7   7  -2   25.30    8.90
  -7   7  -2   27.30    7.50
   7  -7  -2   17.80    7.80
  -7  -7   2   16.90    8.60
  -7  -7   2   28.00    9.40
  -7  -7   2   20.20    9.70
   7  -7  -2   27.20    8.90
   8   7  -2   12.40    9.70
   8  -7   2   18.80    5.30
  -8   7   2   -1.10    5.60
   8  -7   2    3.00    5.20
   8  -7   2    7.70    6.00
   8  -7   2    4.90    5.00
  -8  -7  -2   16.30    8.60
  -8  -7  -2   17.70    8.60
   8  -7  -2   12.10    6.20
  -8  -7   2    9.30    6.60
  -8  -7   2    4.70    5.90
  -8   7  -2    2.30    5.50
  -8   7  -2   10.20    6.60
  -8  -7   2   16.00    8.90
   8  -7  -2    6.90    5.30
   8  -7  -2    3.80    5.90
   8   7   2   13.30    9.30
  -9  -7  -2  270.57   22.40
  -9   7   2  215.78   19.90
   9  -7   2  243.68   20.40
  -9   7   2  268.27   20.70
   9  -7   2  236.68   12.90
  -9  -7  -2  235.38   22.10
  -9  -7  -2  226.38   20.90
   9  -7  -2  282.97   24.50
  -9  -7   2  238.98   21.60
   9   7   2  195.88   20.10
   9  -7  -2  224.88   21.60
   9  -7  -2  255.37   17.60
  -9  -7   2  243.98   23.50
  -9   7  -2  260.47   21.20
  -9   7  -2  224.68   18.90
   9  -7  -2  268.67   23.60
  -9  -7   2  245.28   21.80
  10  -7   2   44.90   13.30
 -10   7   2   55.69   12.00
 -10  -7  -2   64.69   14.20
  10  -7   2   43.10   12.30
  10  -7   2   50.69    7.30
 -10  -7  -2   47.50   14.90
 -10   7   2   45.80   10.70
  10  -7   2   49.60   12.00
 -10  -7  -2   46.60   11.80
  10   7  -2   60.99   17.20
 -10   7  -2   52.79   11.00
 -10  -7   2   73.59   15.70
 -10   7  -2   36.80   10.80
  10  -7  -2   51.79   12.60
 -10  -7   2   68.39   17.20
 -10  -7   2   53.29   13.30
   0  -8  -2   11.40    4.30
   0   8   2    9.80    4.60
   0   8  -2   12.20    4.60
   0  -8  -2   11.80    5.10
   0   8   2   11.60    4.50
   0  -8   2   13.30    4.60
   0   8  -2    8.80    4.60
   0  -8   2    7.30    4.30
   0   8  -2    6.30    4.70
  -1   8   2   21.00    6.20
   1  -8   2   21.20    7.40
  -1  -8  -2   28.90    5.30
   1  -8   2   19.50    5.80
  -1  -8  -2   22.50    8.70
   1   8  -2   18.00    7.10
   1   8  -2   24.90    5.20
   1  -8   2   24.50    5.80
  -1  -8  -2   16.10    3.80
  -1   8   2   28.40    5.90
  -1  -8   2   20.30    7.70
  -1   8  -2   21.00    5.10
   1  -8  -2   18.40    4.70
  -1   8  -2   25.10    6.10
  -1  -8   2   21.30    4.90
   1   8   2   21.30    5.30
  -1  -8   2   22.80    5.10
   1  -8  -2   14.10    5.40
   1  -8  -2   19.40    5.40
   2  -8   2    8.00    4.80
   2  -8   2    3.90    3.40
   2  -8   2    4.30    5.30
  -2  -8  -2    1.30    5.90
  -2   8   2    4.80    4.50
   2   8  -2    2.80    3.10
  -2  -8  -2    5.50    3.90
  -2   8   2    3.40    5.40
   2  -8   2    6.70    4.40
   2  -8   2    3.10    3.80
   2   8  -2   -2.00    6.00
   2  -8  -2   -2.80    3.40
  -2   8  -2    5.70    4.30
   2   8   2    3.70    2.80
   2  -8  -2    5.10    4.40
  -2   8  -2    4.30    4.70
   2  -8  -2    2.00    3.90
  -2  -8   2    2.50    9.80
  -2  -8   2    3.40    3.40
  -3   8   2  497.35   19.70
   3  -8   2  519.15   20.90
   3  -8   2  471.05   23.30
   3   8  -2  464.85   24.10
  -3   8   2  511.55   20.00
  -3  -8  -2  489.35   25.80
  -3   8   2  525.95   25.30
   3   8  -2  443.86   16.50
   3  -8   2  446.66   19.70
   3  -8   2  459.05   19.30
  -3   8  -2  456.65   19.10
   3   8   2  488.85   14.20
   3  -8  -2  480.05   21.10
  -3  -8   2  473.05   25.00
  -3  -8   2  493.55   21.60
   3  -8  -2  478.85   21.40
   3  -8  -2  509.25   22.50
  -3   8  -2  508.25   23.30
   4  -8   2    5.60    4.10
   4   8  -2   -1.10    5.80
  -4   8   2   -1.30    3.60
   4  -8   2   -5.10    3.90
   4  -8   2    4.90    6.40
  -4   8   2    5.20    4.30
  -4   8   2    4.20    4.70
  -4  -8  -2    7.50    5.00
   4  -8   2    1.20    4.10
  -4  -8  -2    5.90    7.20
  -4   8  -2    6.20    5.30
  -4  -8   2    9.50    5.50
   4   8   2    6.50    2.70
  -4   8  -2    3.30    3.70
  -4   8  -2    0.70    4.50
   4  -8  -2    5.20    4.80
   4  -8  -2    5.20    4.90
  -4  -8   2   10.40    7.30
   4  -8  -2    3.50    4.80
  -5  -8  -2 1197.48   41.60
  -5  -8  -2 1158.58   44.80
  -5   8   2 1162.68   45.70
  -5   8   2 1165.98   39.40
   5  -8   2 1118.79   39.20
   5  -8   2 1099.09   38.90
   5  -8   2 1100.59   43.50
   5  -8   2 1138.59   34.30
   5   8  -2 1162.08   45.50
  -5   8   2 1172.18   39.20
   5  -8   2 1166.88   39.30
  -5  -8   2 1121.09   44.90
  -5   8  -2 1179.48   43.10
  -5  -8   2 1189.98   44.20
   5  -8  -2 1116.49   41.30
   5  -8  -2 1203.88   42.70
  -5  -8   2 1139.89   41.20
   5   8   2 1101.89   43.30
  -5   8  -2 1189.78   37.40
   5  -8  -2 1129.29   38.70
  -5   8  -2 1123.19   38.60
   5  -8  -2 1107.79   41.30
  -6   8   2   86.39   11.90
   6  -8   2   82.59    8.10
  -6  -8  -2  105.59   15.20
   6  -8   2   78.29   11.70
  -6   8   2   80.89   13.70
   6  -8   2   92.19   11.20
  -6  -8  -2   86.99   15.80
   6   8  -2  112.99   17.90
  -6   8   2   81.69   12.20
   6  -8   2  104.19   13.40
  -6   8  -2   82.99   10.30
  -6  -8   2   65.29   10.40
  -6   8  -2   74.59   12.00
  -6  -8   2   87.69   16.00
   6  -8  -2   72.19   11.60
   6  -8  -2   71.49    9.90
  -6  -8   2   85.89   13.80
   6   8   2  110.39   17.40
   6  -8  -2   96.79   13.60
  -6   8  -2   90.89   12.40
   6  -8  -2   89.89   13.30
   7  -8   2    5.20    4.00
   7   8  -2   10.50    8.80
  -7  -8  -2    5.00   12.60
  -7   8   2   14.20    6.70
  -7   8   2   15.90    7.20
   7  -8   2   -0.50    4.70
   7  -8   2    3.00    5.20
   7  -8   2   -2.10    4.20
  -7  -8  -2   22.30    9.00
  -7   8  -2    6.50    5.40
   7  -8  -2    9.40    6.20
   7  -8  -2   16.20    6.00
  -7  -8   2    1.90   10.10
   7   8   2   19.30    9.40
  -7   8  -2   -2.40    5.70
  -7   8  -2   -3.50    4.90
   7  -8  -2   16.70    6.80
  -7  -8   2    1.20    7.10
   7  -8  -2    8.60    5.50
  -8  -8  -2   10.10    6.90
   8  -8   2   15.80    7.10
   8  -8   2   13.40    4.80
  -8   8   2   11.00    8.00
  -8   8   2   13.40    7.30
   8  -8   2   21.60    8.00
  -8  -8  -2   28.90   10.20
   8   8  -2    0.50    8.80
   8  -8   2    2.30    4.90
  -8  -8  -2    2.80    5.10
   8  -8  -2   17.30    8.00
  -8  -8   2    2.20   11.80
  -8   8  -2   18.10    7.00
  -8  -8   2   14.10    7.60
  -8  -8   2    6.30    6.90
   8   8   2    1.50    7.40
   8  -8  -2   19.40    8.30
   8  -8  -2   28.90    8.30
  -8   8  -2   18.00    8.00
  -9   8   2  218.68   19.20
  -9   8   2  213.68   19.20
   9   8  -2  221.38   22.10
  -9  -8  -2  225.78   20.90
   9  -8   2  192.28   18.40
   9  -8   2  209.38   22.20
  -9  -8  -2  232.88   22.20
  -9  -8  -2  213.78   20.60
   9  -8   2  205.38   11.60
   9  -8  -2  185.78   19.90
  -9   8  -2  201.78   18.90
  -9  -8   2  200.48   20.60
  -9  -8   2  223.78   22.10
   9  -8  -2  193.68   19.20
   9  -8  -2  226.48   17.10
  -9  -8   2  221.88   20.80
  -9   8  -2  204.88   18.10
 -10   8   2    0.90    7.40
 -10  -8  -2    9.10    8.50
  10  -8   2   10.00    6.70
  10  -8   2   -3.60    7.10
 -10  -8  -2   21.60    9.30
 -10   8   2   14.50    7.70
 -10  -8  -2   16.20    8.70
  10  -8   2    1.80    8.40
  10   8  -2   19.30   11.20
  10  -8  -2   -1.50    6.60
 -10  -8   2    0.80    7.40
 -10  -8   2   12.00    6.60
 -10  -8   2    7.40    9.40
 -10   8  -2   12.10    8.80
 -10   8  -2    1.70    5.60
   0  -9  -2   -3.30    3.40
   0   9   2    3.50    4.50
   0  -9   2    1.90    4.10
   0  -9  -2   -2.00    4.20
   0   9   2    2.20    4.00
   0  -9   2   -1.70    4.10
   0   9  -2   -1.90    3.60
   0   9  -2   -1.40    3.80
   0  -9   2   -2.50    5.60
   0   9  -2    0.90    3.80
  -1   9   2  522.45   19.80
   1  -9   2  556.64   22.80
   1   9  -2  512.15   24.60
  -1  -9  -2  502.35   17.30
   1   9  -2  540.45   20.10
  -1  -9  -2  534.55   26.60
  -1  -9  -2  501.45   19.20
   1  -9   2  507.05   20.00
   1  -9   2  543.65   24.50
  -1   9   2  530.95   24.30
   1  -9  -2  579.64   23.40
  -1  -9   2  500.55   19.10
   1  -9  -2  538.05   21.90
  -1   9  -2  541.45   22.90
   1  -9  -2  530.85   21.40
  -1   9  -2  527.35   19.50
  -1  -9   2  516.95   19.50
   1   9   2  536.25   22.80
  -1  -9   2  564.24   26.20
   1  -9  -2  453.65   20.30
   2  -9   2    7.40    5.60
  -2   9   2    2.30    4.40
   2  -9   2    6.40    3.90
   2   9  -2   14.90    7.80
   2  -9   2   10.30    6.40
  -2  -9  -2    5.30    7.50
   2  -9   2    5.40    4.50
  -2  -9  -2    6.50    4.20
  -2   9   2    4.80    4.80
   2   9  -2    9.60    4.00
   2  -9   2    9.30    4.90
   2  -9  -2    4.40    4.60
  -2  -9   2    6.00    7.00
   2  -9  -2    5.90    4.50
   2   9   2    5.10    2.90
  -2   9  -2    5.50    4.30
  -2  -9   2   10.70    4.30
  -2   9  -2    0.80    4.00
   2  -9  -2    0.70    3.80
   3  -9   2   17.20    7.50
   3   9  -2   11.60    3.80
  -3   9   2    9.60    5.30
   3  -9   2   10.60    4.40
   3   9  -2   17.30    8.40
   3  -9   2    7.20    4.80
  -3  -9  -2    7.90    7.50
  -3   9   2    9.80    5.80
   3  -9   2    6.90    4.70
   3  -9  -2    9.50    4.80
  -3   9  -2   21.60    6.80
   3  -9  -2    9.50    4.80
  -3  -9   2    7.00    7.60
   3   9   2    5.80    2.70
  -3   9  -2   15.60    5.70
   3  -9  -2    6.90    5.30
  -3  -9   2   10.20    5.60
  -3  -9   2   10.70    4.50
   4   9  -2   55.19   11.40
  -4   9   2   61.79    9.10
   4  -9   2   61.69    8.80
   4  -9   2   51.69    9.80
  -4  -9  -2   95.19   16.70
   4   9  -2   70.09    7.00
   4  -9   2   97.59   10.60
   4  -9   2   60.49    8.70
  -4   9   2   61.59   11.40
  -4   9   2   46.00    7.70
   4  -9  -2   79.59   11.30
   4   9   2   62.89    5.50
  -4   9  -2   67.29    8.30
  -4  -9   2   90.99   15.50
  -4   9  -2   65.79    9.10
   4  -9  -2   62.99   10.50
   4  -9  -2   85.59   11.20
  -4   9  -2   58.99   10.80
  -4  -9   2   58.19   10.30
  -5   9   2    6.40    6.00
  -5  -9  -2   12.20    6.80
  -5  -9  -2    2.00    6.60
   5  -9   2   10.70    5.40
   5  -9   2    4.40    5.30
   5  -9   2   11.70    7.70
   5   9  -2    9.30    7.50
  -5   9   2    7.20    5.70
  -5   9   2    4.90    5.80
   5  -9   2   14.30    5.60
  -5  -9   2    7.10    7.50
   5  -9  -2    7.80    6.10
  -5   9  -2    1.00    5.50
  -5   9  -2    7.20    6.00
   5  -9  -2   20.60    7.10
  -5   9  -2    7.00    4.60
   5  -9  -2    5.60    5.50
  -5  -9   2   11.80    7.00
   6   9  -2   20.80    9.40
  -6  -9  -2   76.09   12.50
  -6   9   2   19.70    7.60
   6  -9   2   26.80    7.90
   6  -9   2   19.90    7.50
   6  -9   2   30.90    7.90
  -6   9   2   27.50    8.70
   6  -9   2   25.10    6.50
   6  -9   2   25.60    9.00
  -6   9   2   21.00    6.90
  -6  -9  -2   22.80   10.00
  -6  -9   2   26.80    9.70
  -6  -9   2   34.70    8.80
   6   9   2   25.60    9.90
  -6  -9   2   18.30    7.90
  -6   9  -2   27.30    7.40
  -6   9  -2   26.60    8.70
   6  -9  -2   33.10    8.50
   6  -9  -2   37.00    9.00
   6  -9  -2   32.30    8.70
  -6   9  -2   26.60    8.00
   6  -9  -2   25.00    8.10
   7  -9   2   44.90   12.60
  -7   9   2   27.10    8.20
  -7  -9  -2   51.39   12.40
  -7   9   2   36.00    8.50
   7  -9   2   31.70    8.20
   7   9  -2   31.70   12.10
   7  -9   2   23.50    7.80
  -7  -9  -2   71.59   15.10
  -7  -9  -2   36.10    9.20
   7  -9   2   39.30    7.00
   7  -9   2   36.30    8.80
  -7   9   2   45.30   10.70
  -7   9  -2   38.30   12.10
  -7   9  -2   38.40   10.30
   7   9   2   36.40   10.70
   7  -9  -2   26.50    8.20
   7  -9  -2   39.10    9.70
  -7  -9   2   27.60    9.30
  -7  -9   2   29.20   11.40
   7  -9  -2   30.30    8.60
  -7   9  -2   36.00    7.90
   7  -9  -2   29.60    7.80
  -7  -9   2   29.80   10.40
  -8  -9  -2   14.60    7.90
   8  -9   2    9.10    7.10
   8  -9   2   15.00    7.70
  -8   9   2   15.90    7.60
  -8  -9  -2   17.60    7.10
  -8   9   2   20.20    7.90
   8  -9   2   16.30    7.90
   8  -9   2    8.80    7.90
   8  -9   2   15.70    5.40
  -8   9  -2    9.80    5.80
  -8  -9   2   26.60    9.50
  -8   9  -2   15.60    8.40
  -8  -9   2   20.80    9.90
  -8  -9   2   30.00   11.30
   8  -9  -2   23.40    7.30
   8  -9  -2    9.70    7.30
   8  -9  -2   28.90    8.40
  -9  -9  -2   61.49   13.40
   9   9  -2  109.79   22.40
  -9   9   2   71.89   13.30
   9  -9   2   72.99   22.50
   9  -9   2   99.59   15.20
  -9  -9  -2  116.19   16.80
  -9  -9  -2   90.09   17.10
   9  -9   2   68.29   14.70
   9  -9   2   99.19    8.00
  -9   9   2   80.39   14.50
  -9  -9   2   83.79   17.30
   9  -9  -2  104.89   17.10
   9  -9  -2   71.79   13.40
  -9  -9   2   98.29   16.30
   9  -9  -2   85.39   11.30
  -9  -9   2   91.59   18.40
  -9   9  -2   97.39   15.00
   9  -9  -2   65.89   13.40
  -9   9  -2   73.89   12.70
  10   9  -2    5.30   17.30
 -10   9   2    4.70   10.90
 -10  -9  -2   19.20    8.80
 -10   9   2   -3.60    6.30
  10  -9   2   15.80    8.80
 -10  -9  -2   -0.10    9.30
  10  -9   2   -9.30    5.00
 -10  -9  -2    8.70   10.90
 -10  -9   2  -12.00    6.60
  10  -9  -2    8.80    8.30
 -10   9  -2    7.60    7.10
 -10  -9   2    7.30    7.00
 -10  -9   2   44.40   18.20
   0 -10  -2  955.90   30.50
   0 -10  -2  989.60   37.70
   0 -10   2  967.50   36.70
   0 -10  -2  931.91   31.00
   0 -10   2  921.41   31.20
   0  10   2  901.21   34.30
   0  10  -2 1024.20   30.30
   0  10   2 1034.30   30.90
   0  10  -2  987.20   34.00
   0  10  -2  951.00   32.50
   0 -10   2  945.41   30.50
   1 -10   2    4.60    6.50
  -1 -10  -2   20.60   12.70
  -1 -10  -2    8.70    4.80
  -1 -10  -2   12.00    4.00
  -1  10   2    5.80    4.90
   1 -10   2   14.90    5.50
   1 -10   2   11.70    5.00
   1  10  -2   12.30    4.50
  -1  10   2   13.40    5.20
   1 -10  -2   10.90    5.90
   1 -10  -2    8.80    4.90
  -1 -10   2    6.30    6.70
  -1 -10   2   18.60    5.40
  -1  10  -2    4.00    4.10
   1 -10  -2   19.70    6.00
  -1  10  -2   13.10    4.80
  -1 -10   2    8.50    4.30
   1 -10  -2    5.30    5.10
   1  10   2    6.00    4.70
   2 -10   2   95.79    9.40
   2 -10   2   96.19   11.80
   2 -10   2  109.59   11.80
  -2 -10  -2  105.79    8.80
   2 -10   2  106.99   10.60
  -2  10   2   94.09   12.60
   2  10  -2  105.79    8.60
   2 -10   2   97.99   11.20
  -2 -10  -2  103.79   14.40
  -2  10   2  111.19   10.10
   2  10  -2   90.99   12.90
   2 -10  -2   93.09   10.50
  -2 -10   2   95.89    8.50
   2 -10  -2  112.19   11.10
   2  10   2   98.59   10.80
  -2  10  -2  105.09    9.60
  -2 -10   2   95.69   13.60
   2 -10  -2   92.89   11.10
  -2  10  -2   99.09   11.90
   2 -10  -2  111.29   11.30
   3 -10   2  444.66   23.50
  -3 -10  -2  459.95   18.80
  -3 -10  -2  397.36   25.50
  -3  10   2  488.45   26.20
   3  10  -2  445.76   17.30
   3 -10   2  460.95   20.40
   3 -10   2  450.75   21.20
  -3  10   2  457.55   19.70
   3 -10   2  501.35   21.70
   3  10  -2  456.65   25.80
   3 -10   2  454.55   22.00
   3  10   2  427.36   14.80
  -3 -10   2  482.95   22.70
   3 -10  -2  465.25   22.50
  -3  10  -2  478.85   20.00
   3 -10  -2  431.06   22.00
   3 -10  -2  480.85   22.60
  -3  10  -2  452.55   24.00
  -3 -10   2  460.75   18.50
  -3 -10   2  460.85   26.50
  -4  10   2  119.39   14.80
   4 -10   2  122.79   15.90
  -4  10   2   98.29   10.80
   4  10  -2   97.09   14.10
  -4 -10  -2   92.09   15.40
   4  10  -2   96.29    8.30
   4 -10   2   88.49   10.40
   4 -10   2  103.69   11.30
   4 -10   2  105.89   11.80
  -4  10   2  115.89   11.70
  -4 -10   2  101.79   12.20
   4 -10  -2  120.49   12.90
  -4 -10   2  103.69   14.90
   4  10   2  107.19    8.40
   4 -10  -2  105.99   11.70
  -4  10  -2   99.89   12.80
  -4  10  -2  127.69   11.70
   4 -10  -2  104.49   12.30
   5  10  -2 2669.23   83.59
  -5  10   2 2736.43   74.69
   5 -10   2 2658.63   75.99
   5 -10   2 2710.63   82.29
  -5  10   2 2765.52   85.79
  -5  10   2 2697.33   74.59
   5 -10   2 2773.12   75.99
  -5 -10  -2 2616.44   84.19
   5 -10   2 2680.23   76.29
  -5 -10  -2 2720.53   79.29
   5  10  -2 2607.04   68.39
   5 -10  -2 2775.42   79.49
  -5  10  -2 2694.63   74.59
  -5 -10   2 2741.13   79.29
  -5 -10   2 2608.04   84.89
   5 -10  -2 2756.42   87.29
  -5  10  -2 2735.93   82.29
   5 -10  -2 2749.52   78.69
  -5  10  -2 2727.23   71.89
   5  10   2 2656.33   64.59
  -6 -10  -2   57.79   14.70
   6 -10   2   22.60    7.50
  -6  10   2   32.70    9.70
   6 -10   2   33.70   11.60
  -6  10   2   40.10    8.80
   6  10  -2   35.90   11.60
  -6 -10  -2   33.30    9.50
   6 -10   2   19.90    7.40
  -6  10   2   29.50    8.10
   6 -10   2   32.70    6.90
   6 -10   2   26.50    7.60
  -6  10  -2   30.30    7.20
  -6  10  -2   18.80    9.50
  -6 -10   2   34.60   11.30
  -6 -10   2   18.40    9.00
   6 -10  -2   22.10    7.10
   6  10   2   38.90    5.20
   6 -10  -2   43.80    9.60
   6 -10  -2   30.90    9.30
   6 -10  -2   50.99   11.10
  -6 -10   2   12.50    7.60
  -6  10  -2   20.40    7.80
  -7 -10  -2    2.90    5.70
   7 -10   2    5.80    6.30
   7 -10   2    2.10    6.70
  -7  10   2   -1.40    5.90
  -7  10   2   -0.10    5.60
  -7 -10  -2   -6.00    5.70
   7 -10   2    1.80    4.80
  -7 -10  -2   -2.50    5.20
  -7  10   2    0.80    5.20
   7 -10   2    6.50    5.20
   7 -10   2    3.30    3.80
   7  10  -2    5.10    9.00
  -7  10  -2    4.70    6.50
  -7 -10   2    2.60    6.10
   7 -10  -2    6.10    5.70
  -7 -10   2    2.50    9.30
   7 -10  -2    0.10    5.40
  -7  10  -2    3.60    4.60
   7 -10  -2   -2.00    5.90
  -7  10  -2    4.80    6.30
   7 -10  -2    0.00    5.80
  -7 -10   2   -0.70    5.40
   8 -10   2   18.60    8.40
  -8  10   2   29.40   10.30
   8  10  -2   29.30   11.10
   8 -10   2   25.40    8.20
  -8 -10  -2   20.00    9.10
  -8 -10  -2   34.80   11.70
  -8 -10  -2   18.00    8.20
   8 -10   2   22.00    8.00
  -8  10   2   28.80    8.60
   8 -10   2   28.70    6.00
   8 -10   2   23.40    9.00
   8 -10  -2   27.20    9.50
   8 -10  -2   45.20   10.00
  -8 -10   2   30.50   11.70
  -8 -10   2   18.20    9.50
  -8  10  -2   19.40    9.30
  -8 -10   2   35.30   12.60
  -8  10  -2   20.40    7.90
   8 -10  -2   15.90    7.80
  -9 -10  -2  572.64   33.90
  -9  10   2  615.74   31.90
   9 -10   2  549.45   30.40
  -9 -10  -2  572.44   35.90
  -9 -10  -2  521.55   35.00
   9 -10   2  531.25   32.00
   9 -10   2  580.84   30.70
   9  10  -2  534.55   35.90
  -9  10   2  554.44   30.60
   9 -10   2  564.24   37.20
   9 -10  -2  577.44   27.70
  -9  10  -2  538.25   28.10
   9 -10  -2  573.24   33.50
  -9 -10   2  615.64   35.30
  -9  10  -2  573.34   31.60
  -9 -10   2  632.34   38.50
   9 -10  -2  581.24   34.40
  -9 -10   2  566.44   36.00
   9 -10  -2  564.54   33.10
 -10  10   2  104.49   16.70
 -10 -10  -2  101.39   16.40
  10 -10   2   92.39   14.60
  10 -10   2   84.69   14.40
  10 -10   2  101.99   18.60
 -10 -10  -2   66.49   14.50
 -10  10   2  100.79   16.00
 -10 -10  -2  139.59   18.10
 -10 -10   2   59.99   12.20
 -10 -10   2  120.39   17.00
 -10  10  -2  117.89   16.00
 -10 -10   2   83.29   14.90
  10 -10  -2   86.49   16.00
 -10  10  -2   95.69   16.80
   0 -11  -2    0.80    4.60
   0  11  -2    3.30    3.70
   0  11  -2   -1.60    3.70
   0  11  -2   -2.30    4.30
   0  11   2   -1.50    3.30
   0 -11   2   -1.10    5.90
   0 -11   2   -2.50    3.70
   0 -11  -2    0.00    4.00
   0  11   2   -4.30    4.20
   0 -11   2    1.70    4.70
   0 -11  -2    1.20    5.90
  -1 -11  -2 1894.51   51.39
   1  11  -2 2021.70   55.39
   1 -11   2 2063.09   57.79
   1 -11   2 1779.22   54.39
  -1 -11  -2 2059.39   64.79
  -1 -11  -2 2006.70   54.99
  -1  11   2 2064.89   54.09
   1 -11   2 2096.39   61.69
   1  11  -2 1968.70   58.49
   1 -11  -2 1843.82   55.69
   1 -11  -2 1846.22   56.29
  -1  11  -2 2041.30   59.79
  -1 -11   2 1779.42   53.19
   1  11   2 2096.89   59.89
  -1  11  -2 2024.40   53.89
   1 -11  -2 2069.69   56.89
   1 -11  -2 2050.79   59.79
  -1 -11   2 2063.99   54.59
  -1 -11   2 1987.40   63.59
   2  11  -2  139.39   15.30
   2 -11   2  134.19   13.20
   2  11  -2  145.69   10.60
   2 -11   2  135.69   13.70
  -2 -11  -2  138.79   10.30
  -2  11   2  130.89   14.50
  -2  11   2  155.18   12.00
   2 -11   2  129.89   11.10
   2 -11   2  140.39   12.30
  -2 -11  -2  147.19   16.50
  -2 -11   2  147.79   10.80
   2 -11  -2  118.49   12.10
   2 -11  -2  134.69   12.60
  -2 -11   2  136.59   16.10
  -2  11  -2  135.79   11.10
   2  11   2  137.89   12.70
   2 -11  -2  138.89   13.00
   2 -11  -2  128.79   12.80
  -2  11  -2  141.09   14.10
   3 -11   2  442.16   23.80
  -3 -11  -2  376.16   25.70
   3 -11   2  394.06   20.90
  -3  11   2  421.36   19.20
   3 -11   2  394.66   20.60
   3  11  -2  424.36   17.20
  -3  11   2  440.46   26.20
   3 -11   2  419.26   20.00
  -3 -11  -2  432.46   25.50
   3 -11   2  405.66   21.30
  -3 -11   2  407.86   17.70
  -3 -11   2  400.96   25.80
  -3  11  -2  409.96   18.90
   3 -11  -2  415.16   21.80
   3 -11  -2  444.46   22.60
   3 -11  -2  411.46   21.80
  -3  11  -2  426.56   24.50
   4 -11   2  106.89   15.40
  -4  11   2   85.19   15.30
   4  11  -2   89.39   14.30
  -4 -11  -2   91.39    9.70
  -4  11   2  105.89   11.70
  -4 -11  -2  144.99   22.30
   4 -11   2  103.09   11.70
   4 -11   2  109.89   12.30
   4 -11   2   98.89   11.20
   4  11  -2   87.89    8.30
   4 -11   2   92.49   11.40
   4 -11  -2  102.09   14.30
  -4 -11   2  105.69   14.10
   4 -11  -2  103.89   14.20
  -4 -11   2  133.99   20.40
  -4 -11   2   86.39    9.60
  -4  11  -2  104.49   11.50
   4 -11  -2   98.69   12.40
  -4  11  -2   85.19   12.80
  -5  11   2   97.89   11.60
  -5  11   2   91.89   15.10
   5 -11   2  107.19   12.40
  -5  11   2  109.19   11.80
   5  11  -2  110.79   18.40
   5 -11   2  105.59   16.10
   5  11  -2   90.69    8.50
  -5 -11  -2  124.39   16.50
  -5 -11  -2   89.59   15.30
   5 -11   2  111.09   16.70
   5 -11  -2  115.49   15.60
  -5  11  -2   98.89   14.60
   5 -11  -2   89.89   12.90
   5  11   2  101.59    6.60
  -5 -11   2  114.19   16.40
  -5  11  -2  108.49   12.50
  -5 -11   2  108.69   15.50
   5 -11  -2  122.99   13.80
  -6  11   2   69.29   14.40
   6 -11   2   87.09   15.30
  -6  11   2   79.79   11.70
   6  11  -2  113.39    9.30
   6 -11   2   82.89   11.90
  -6 -11  -2   71.39   16.40
   6 -11   2   88.39    9.50
   6  11  -2  115.29   18.90
  -6  11   2   99.09   18.10
   6 -11   2   99.79   14.60
  -6 -11  -2   85.79   17.20
   6 -11  -2   61.99   11.40
   6  11   2   90.39    6.90
   6 -11  -2   77.99   12.90
  -6  11  -2   93.29   10.70
  -6  11  -2   89.89   13.30
   6 -11  -2   91.49   11.30
  -6 -11   2   97.19   18.00
  -6 -11   2   74.49   19.40
   6 -11  -2   94.49   14.20
  -6  11  -2   87.09   14.80
  -6 -11   2   79.39   16.60
   7 -11   2  118.79   13.70
  -7 -11  -2  137.39   19.80
   7 -11   2  111.59   14.00
   7 -11   2   91.99   15.50
  -7  11   2  117.89   13.50
   7 -11   2  129.29   10.70
  -7  11   2   94.79   15.90
   7 -11   2  143.29   15.20
  -7  11   2  119.99   14.10
  -7 -11  -2  121.49   17.60
   7  11   2  126.09    8.30
  -7  11  -2  123.89   12.60
  -7  11  -2  128.59   16.80
   7 -11  -2   77.39   19.60
  -7 -11   2  156.88   18.00
  -7 -11   2  127.49   17.90
  -7 -11   2  125.89   18.00
   7 -11  -2  123.49   14.50
  -7  11  -2  104.89   14.50
   7 -11  -2  133.09   13.30
   8 -11   2   30.90   10.70
  -8 -11  -2   55.59   15.00
  -8  11   2   26.10    9.50
   8 -11   2   22.60    8.10
  -8  11   2   34.90   11.70
   8 -11   2   18.40    6.90
   8  11  -2   31.50   13.90
  -8  11   2   23.60    8.60
   8 -11   2   41.40    7.10
  -8 -11  -2   32.20    9.60
  -8  11  -2   24.00    9.10
  -8 -11   2   33.00   10.90
  -8 -11   2   43.40   13.40
  -8 -11   2   33.80   10.50
  -8  11  -2   20.20    7.10
  -8  11  -2   44.50   11.60
   8 -11  -2   47.50   12.40
   8 -11  -2   55.39   10.60
   8 -11  -2   28.20    8.80
   9 -11   2   50.19   11.50
   9 -11   2   55.19   11.80
  -9  11   2   72.19   13.50
   9  11  -2   90.39   21.00
  -9 -11  -2   91.39   19.50
  -9  11   2   70.39   12.60
  -9 -11  -2   38.70   13.30
  -9 -11  -2   63.89   14.70
   9 -11   2   63.19   16.00
   9 -11  -2   42.40   13.90
  -9  11  -2   58.09   12.00
   9 -11  -2   39.60   11.50
  -9 -11   2   82.49   16.30
  -9 -11   2   61.19   14.50
  -9  11  -2   53.39   11.50
   9 -11  -2   48.40   12.50
  -9 -11   2   71.39   15.40
 -10 -11  -2   26.00    9.70
 -10  11   2   23.70    9.00
 -10 -11  -2   16.90    9.40
 -10 -11  -2   32.70   12.50
  10 -11   2   20.10    9.20
  10 -11   2   13.50    9.70
  10 -11   2   31.20   13.10
 -10  11   2   23.00    9.70
  10 -11   2    4.40    9.50
 -10 -11   2   36.00   12.80
 -10 -11   2   15.40   10.20
 -10  11  -2   14.70    8.40
 -10 -11   2   65.59   16.30
  10 -11  -2   13.80    8.70
 -10  11  -2   15.90    8.30
   0 -12   2   -1.20    5.20
   0 -12  -2    3.60    5.10
   0 -12   2   -0.70    6.60
   0  12   2    0.70    4.50
   0  12   2    0.00    3.70
   0 -12   2    3.30    4.70
   0 -12  -2    2.90    7.70
   0 -12  -2    4.20    4.30
   0  12  -2    2.40    4.90
   0  12  -2   12.70    5.30
   1  12  -2 1766.62   50.89
  -1 -12  -2 1791.72   50.49
  -1  12   2 1654.23   56.79
   1 -12   2 1619.34   50.19
   1  12  -2 1670.83   53.59
   1 -12   2 1795.32   57.09
  -1 -12  -2 1781.42   60.29
  -1 -12  -2 1672.73   46.70
  -1  12   2 1869.71   49.50
   1 -12   2 1753.22   52.49
  -1  12  -2 1791.42   49.00
   1 -12  -2 1679.13   52.09
  -1 -12   2 1789.72   49.70
  -1  12  -2 1831.22   55.89
   1 -12  -2 1655.13   51.39
   1 -12  -2 1753.02   51.69
   1  12   2 1746.53   54.69
  -1 -12   2 1662.23   49.00
  -1 -12   2 1669.73   58.79
  -2  12   2   78.99   12.20
   2 -12   2  100.49   10.60
  -2 -12  -2  108.49   15.70
   2 -12   2  105.09   12.80
   2  12  -2  103.99    9.90
  -2  12   2  109.49   11.40
   2 -12   2  100.29   11.80
   2 -12   2  122.09   14.00
   2 -12  -2   97.29   11.80
  -2  12  -2  104.29   10.80
   2  12   2  104.39   16.60
   2 -12  -2  114.19   12.60
   2 -12  -2   92.89   12.50
  -2  12  -2   95.69   12.60
  -2 -12   2  107.79   16.90
  -2 -12   2  109.09   10.30
   2 -12  -2  139.19   13.70
   3 -12   2  976.90   38.30
  -3 -12  -2  964.40   31.80
   3  12  -2  930.11   40.70
   3 -12   2  954.00   36.10
  -3  12   2  927.81   41.60
  -3  12   2 1006.40   33.30
   3  12  -2  966.00   31.00
   3 -12   2  983.60   36.90
   3 -12   2  929.91   35.10
  -3 -12  -2  954.60   43.10
   3 -12   2 1022.80   35.50
   3 -12  -2  981.10   38.00
   3 -12  -2  982.30   37.40
  -3 -12   2  949.01   42.70
  -3  12  -2  995.00   32.90
  -3 -12   2 1006.30   32.10
   3 -12  -2  963.10   36.90
   3 -12  -2  964.20   36.80
  -3  12  -2  874.21   39.00
  -4  12   2   32.60    9.60
  -4 -12  -2   79.59   17.40
   4  12  -2   56.39   13.90
   4 -12   2   70.79   12.00
   4 -12   2   41.70    8.60
  -4  12   2   48.70    9.10
   4 -12   2   43.40   10.30
   4 -12   2   52.19    9.30
   4 -12   2   56.39   10.40
  -4 -12  -2   57.89    8.70
   4  12  -2   50.29    7.10
   4  12   2   56.19    8.50
  -4 -12   2   51.89   13.30
   4 -12  -2   45.40   10.00
  -4 -12   2   55.59   10.70
  -4  12  -2   51.69   13.50
  -4  12  -2   49.70    9.30
  -4 -12   2   57.99    8.20
   4 -12  -2   63.29   11.50
   5 -12   2   35.00    8.70
   5 -12   2   18.80    8.50
   5 -12   2   23.70    7.70
   5 -12   2   24.60    7.80
  -5  12   2   15.90    9.10
  -5 -12  -2   22.10    8.80
  -5 -12  -2   37.80   12.90
  -5  12   2   32.30    7.80
   5  12  -2   26.70   11.10
   5 -12   2   43.80    9.60
   5  12  -2   28.70    5.80
  -5 -12   2   32.70   13.20
   5 -12  -2   24.90    8.40
   5 -12  -2   21.60    7.90
  -5  12  -2   27.60    8.40
  -5 -12   2   36.40    9.50
   5 -12  -2   44.60   10.60
  -5 -12   2   33.00    7.30
  -5  12  -2   28.30    8.30
   5  12   2   27.10    4.40
  -6 -12  -2  167.28   17.20
   6  12  -2  163.88   11.10
  -6  12   2  174.88   15.20
   6 -12   2  159.08   15.70
   6 -12   2  166.88   15.50
   6 -12   2  160.38   18.90
   6 -12   2  182.48   15.60
   6 -12   2  160.28   13.10
  -6  12   2  175.98   15.20
  -6  12   2  181.28   20.50
   6  12   2  167.58    8.90
  -6 -12   2  143.69   18.80
  -6  12  -2  188.18   15.80
  -6 -12   2  154.38   16.90
   6 -12  -2  180.68   17.30
   6 -12  -2  174.98   16.70
   6 -12  -2  157.98   15.80
   6 -12  -2  159.78   15.00
  -6  12  -2  174.78   18.70
  -7  12   2    7.00    9.50
  -7  12   2   11.20    7.60
  -7 -12  -2   15.90    7.70
  -7  12   2   11.70    7.90
   7 -12   2   13.90    8.70
   7 -12   2   13.70    6.80
  -7 -12  -2   22.10    9.60
   7 -12   2   12.70    5.30
   7  12  -2   23.40    5.80
   7 -12   2   12.30    7.10
   7 -12   2   15.30    7.40
   7  12  -2   31.20   13.00
  -7  12  -2    9.10    6.00
  -7 -12   2   16.30    8.20
   7 -12  -2   31.30    9.40
  -7 -12   2   21.90   11.30
   7 -12  -2   12.00    7.50
  -7 -12   2    2.00    6.50
  -7  12  -2    9.10    8.30
   7 -12  -2    9.20    6.80
  -7  12  -2    9.60    6.80
   7  12   2   19.80    4.60
   7 -12  -2   14.90    7.40
   8 -12   2   88.09   14.10
   8 -12   2   64.29   12.40
  -8 -12  -2   48.20   13.00
   8  12  -2   75.09   18.10
  -8  12   2   69.89   11.60
   8  12  -2  106.09    9.80
  -8 -12  -2   86.99   18.50
   8 -12   2   57.19   14.50
  -8 -12  -2   83.79   15.10
  -8  12   2   69.49   12.90
   8 -12   2   91.89    9.20
  -8  12  -2   99.69   17.60
  -8  12  -2   64.69   12.20
  -8 -12   2   76.39   16.50
  -8 -12   2   59.69   13.50
   8  12   2   71.79    7.20
   8 -12  -2   88.59   11.90
  -8 -12   2   77.69   16.80
   8 -12  -2   95.09   15.50
   8 -12  -2   84.99   15.00
   8 -12  -2   73.49   15.60
  -9  12   2   72.49   13.30
  -9  12   2   67.69   12.80
  -9 -12  -2   62.69   16.50
   9 -12   2   73.69   13.60
  -9 -12  -2  110.59   20.50
  -9 -12  -2   67.59   13.80
   9 -12   2  112.19   17.50
   9 -12   2   76.69   18.20
   9  12  -2   68.59    9.70
   9 -12   2   59.09   22.10
  -9 -12   2   60.89   14.30
  -9 -12   2   93.79   18.40
   9 -12  -2   51.99   12.20
   9 -12  -2   89.79   16.50
  -9  12  -2   84.09   13.60
  -9 -12   2   52.59   12.60
  -9  12  -2   71.89   12.70
   9  12   2   79.19    8.00
   0 -13  -2    2.40    8.60
   0  13  -2    6.10    5.50
   0  13   2    2.00    3.90
   0 -13  -2   -2.10    4.00
   0 -13   2   -5.20    6.50
   0 -13  -2    4.20    5.90
   0 -13   2    6.40    4.80
   0 -13   2    0.30    5.10
   0  13   2   -3.30    4.90
  -1 -13  -2  323.17   15.50
   1  13  -2  329.87   20.20
  -1  13   2  340.37   17.10
  -1 -13  -2  333.97   17.80
  -1 -13  -2  339.87   24.50
   1  13  -2  322.97   18.00
   1 -13   2  328.87   18.40
   1 -13   2  359.06   23.10
  -1  13   2  332.37   22.50
   1 -13   2  367.96   19.90
  -1  13  -2  362.76   17.40
  -1 -13   2  323.77   17.10
  -1 -13   2  323.87   23.90
  -1 -13   2  368.86   18.20
  -1  13  -2  357.86   23.90
   1 -13  -2  319.47   18.80
   1 -13  -2  355.26   19.10
   1 -13  -2  340.97   19.70
   1 -13  -2  356.86   23.70
   1  13   2  357.46   20.90
   2 -13   2  238.88   18.70
  -2 -13  -2  223.68   21.40
   2 -13   2  223.38   16.30
   2 -13   2  243.38   17.70
  -2  13   2  192.68   18.70
   2 -13   2  200.28   14.70
  -2 -13  -2  246.58   14.60
  -2  13   2  224.38   15.00
   2  13  -2  232.88   14.30
  -2  13  -2  219.68   14.70
   2 -13  -2  220.08   17.30
   2 -13  -2  176.18   15.30
   2 -13  -2  216.48   16.50
   2 -13  -2  184.88   16.10
  -2 -13   2  217.88   15.10
  -2 -13   2  222.58   21.00
   2  13   2  212.48   16.50
  -3 -13  -2  266.77   15.10
   3 -13   2  303.77   20.70
   3  13  -2  259.77   15.00
   3 -13   2  274.87   18.50
   3 -13   2  273.27   19.30
  -3 -13  -2  284.67   24.20
  -3  13   2  243.68   21.20
   3 -13   2  307.57   18.20
  -3  13   2  275.77   16.40
  -3  13  -2  295.27   16.70
   3  13   2  232.38   18.00
   3 -13  -2  258.07   19.10
   3 -13  -2  284.67   19.50
   3 -13  -2  252.57   22.10
  -3 -13   2  264.67   22.90
  -3  13  -2  264.37   21.30
   3 -13  -2  250.67   18.50
  -3 -13   2  269.87   15.00
   4  13  -2  100.09   17.00
  -4  13   2   85.79   15.10
   4 -13   2   86.09   14.20
   4  13  -2   90.69    9.20
  -4  13   2   81.59   11.20
   4 -13   2  104.09   11.50
   4 -13   2   75.79   12.10
  -4 -13  -2  105.89   20.00
   4 -13   2   77.99   12.30
  -4 -13  -2   79.59    9.50
   4 -13   2  103.49   14.90
  -4  13  -2  101.39   11.10
  -4 -13   2   86.59   13.00
   4 -13  -2  101.39   13.20
   4 -13  -2   91.99   15.00
  -4 -13   2   84.89    9.90
  -4 -13   2  103.49   18.80
  -4  13  -2   75.29   12.90
   4 -13  -2   94.69   13.60
   4 -13  -2   83.79   12.80
  -5 -13  -2   79.59   15.10
   5 -13   2   81.89   12.10
  -5  13   2   61.59   12.80
   5 -13   2   61.59   11.50
   5 -13   2   81.69   12.90
  -5 -13  -2   63.59   15.20
  -5  13   2   61.19   11.10
   5 -13   2   65.19   11.50
   5  13  -2   53.89   14.30
   5 -13   2   71.99   14.70
   5  13  -2   70.39    8.20
   5 -13  -2   73.79   13.80
  -5  13  -2   60.69   12.00
  -5  13  -2   80.49   11.80
  -5 -13   2   44.90   10.90
  -5 -13   2   45.10   19.30
  -5 -13   2   66.79    9.20
   5 -13  -2   54.49   11.00
   5 -13  -2   55.09   10.40
   5 -13  -2   88.29   20.40
   6 -13   2   27.50    8.60
  -6 -13  -2   32.70    9.50
  -6 -13  -2   24.00   10.90
   6 -13   2   36.30   12.10
   6 -13   2   24.40    7.60
   6  13  -2   23.00    5.40
   6 -13   2   45.30   10.90
   6  13  -2   29.20   11.80
  -6  13   2   31.70    8.40
  -6  13   2   10.80    7.40
   6 -13   2   23.20    8.00
   6 -13  -2   38.80   13.00
   6  13   2   27.10    4.60
  -6 -13   2   27.10    8.80
  -6  13  -2   28.70    9.10
  -6 -13   2   16.50    6.30
  -6 -13   2   24.30   10.30
  -6  13  -2   37.00   11.20
   6 -13  -2   52.59   12.80
   7 -13   2  647.94   37.80
  -7 -13  -2  741.93   37.80
  -7 -13  -2  668.73   40.60
   7 -13   2  701.93   28.00
   7 -13   2  677.53   28.20
   7 -13   2  735.13   39.10
   7 -13   2  636.24   40.40
  -7  13   2  681.03   31.20
   7  13  -2  641.34   39.30
  -7  13   2  688.63   32.10
   7 -13   2  667.53   33.60
  -7  13   2  685.83   41.20
   7  13  -2  714.93   25.50
   7 -13  -2  681.13   34.60
  -7 -13   2  720.93   41.80
  -7  13  -2  705.73   32.60
   7 -13  -2  758.92   37.30
  -7 -13   2  746.53   40.90
   7  13   2  671.83   20.90
  -7 -13   2  632.34   35.50
  -7  13  -2  679.73   38.00
  -8  13   2    9.80    6.50
  -8 -13  -2   22.80    9.10
   8 -13   2   17.10    7.30
   8  13  -2   23.50    6.60
  -8  13   2   29.70    9.30
  -8  13   2    5.90    8.10
  -8 -13  -2    3.80    6.30
   8  13  -2    6.50   14.40
   8 -13   2   27.60   12.40
  -8 -13  -2   25.20   11.50
   8 -13   2   30.20    7.00
   8 -13   2   23.50    8.60
   8 -13   2   27.60    9.50
  -8  13  -2   18.90    9.40
   8 -13  -2   17.20   10.40
   8 -13  -2   60.69   12.80
   8  13   2   23.20    4.70
   8 -13  -2   22.80    9.60
   8 -13  -2   32.00   11.80
  -8 -13   2   28.30   11.80
  -8  13  -2   23.30    8.10
  -8 -13   2   -1.20    6.20
  -8 -13   2   21.60    9.30
  -8  13  -2   17.50    8.90
   8 -13  -2   18.70    9.40
  -9 -13  -2   66.19   15.40
   9  13  -2   96.59   10.80
  -9  13   2   47.50   10.80
  -9 -13  -2   70.09   15.20
   9 -13   2   99.69   15.60
   9 -13   2   71.69   18.30
   9 -13   2   94.09   15.20
  -9 -13  -2   71.69   15.50
  -9  13   2   69.39   12.40
   9 -13   2   60.69   13.20
  -9  13  -2   75.99   13.20
  -9  13  -2   85.39   22.40
  -9 -13   2   94.99   20.10
   9 -13  -2  102.09   13.40
   9  13   2   71.69    7.70
   9 -13  -2   62.59   14.40
  -9 -13   2   85.79   18.80
   9 -13  -2  104.59   20.90
  -9 -13   2   53.89   18.60
   0 -14   2   23.60    7.30
   0 -14  -2   23.20    6.40
   0  14   2   21.50    7.50
   0 -14  -2   30.40    7.60
   0  14  -2   28.00    7.20
   0 -14   2   44.90   12.70
   0  14  -2   34.60    7.30
   0 -14  -2   28.20   11.10
  -1 -14  -2    0.10    4.40
  -1  14   2    2.30    4.70
   1  14  -2    5.70    5.10
  -1 -14  -2    3.60    4.50
   1 -14   2   11.30    6.30
  -1 -14  -2   13.10   10.40
   1  14  -2    3.70    5.50
   1 -14   2    4.60    5.70
   1 -14   2    8.00    7.70
  -1  14   2   -3.00    4.10
   1 -14  -2   21.80    6.20
  -1 -14   2    0.40    4.60
   1 -14  -2    6.80    6.50
   1 -14  -2   -0.90    5.70
  -1 -14   2    3.00    5.30
   1  14   2    2.30    4.40
  -1 -14   2   -2.60    8.00
  -1  14  -2   10.30    5.20
   1 -14  -2    3.30    8.00
  -1  14  -2    3.20    5.60
  -2 -14  -2   30.10   12.30
  -2  14   2   22.80    9.10
   2 -14   2   30.50   10.50
   2  14  -2   27.70    6.50
   2  14  -2   30.50    7.50
   2 -14   2   27.50    7.50
  -2 -14  -2   20.00    6.20
   2 -14   2   22.50    6.60
   2 -14   2   34.30    9.00
  -2  14   2   21.70    6.70
   2  14   2   10.10    5.50
  -2 -14   2   34.00   12.30
  -2  14  -2   30.80    7.70
   2 -14  -2   27.70    8.50
  -2 -14   2   20.70    7.30
   2 -14  -2   27.90    8.40
  -2  14  -2   30.70    9.10
   2 -14  -2   23.50    7.30
   2 -14  -2   17.90    7.10
   3 -14   2   29.70    9.30
   3 -14   2   24.20    7.30
  -3  14   2   24.50    7.00
  -3  14   2   24.60    9.30
   3 -14   2   36.60   11.00
  -3 -14  -2   28.00    7.10
  -3 -14  -2   34.30   13.10
   3 -14   2   34.20    9.00
   3  14  -2   27.90    6.50
  -3 -14   2   28.00    6.90
   3 -14  -2   29.60    8.40
  -3 -14   2   28.90   12.20
   3 -14  -2   11.50    6.90
   3  14   2   25.90    7.50
   3 -14  -2   29.90    9.20
   3 -14  -2   16.80    8.00
  -3  14  -2   27.70    8.90
  -3  14  -2   27.00    7.40
  -4  14   2    3.20    7.30
  -4  14   2   -3.80    5.30
   4  14  -2    3.40    4.10
   4 -14   2   -3.20    5.10
   4 -14   2    3.60    5.80
  -4 -14  -2    1.80    7.70
   4 -14   2    4.20    6.30
   4 -14   2    2.60    6.50
   4 -14   2    2.20    5.30
  -4 -14   2   -3.10    7.30
   4 -14  -2    8.50    6.40
   4 -14  -2    6.40    5.20
  -4 -14   2    0.20    4.00
   4 -14  -2   -0.30    5.30
  -4  14  -2    2.70    6.10
  -4 -14   2    1.70    6.60
  -4  14  -2    2.00    5.60
   4 -14  -2   -1.80    6.80
   5 -14   2    1.70    5.20
   5 -14   2    4.60    4.90
  -5  14   2   14.00    6.40
   5 -14   2    7.70    7.70
  -5  14   2    0.30    7.10
   5  14  -2   12.70    4.70
   5 -14   2   11.60    6.80
   5 -14   2   19.80    8.70
  -5 -14  -2   16.10    8.20
  -5 -14  -2   12.50   10.40
  -5 -14   2    4.50    8.20
  -5  14  -2    7.50    6.10
   5 -14  -2    8.80    7.90
  -5 -14   2    4.90    6.90
   5 -14  -2    1.80    5.60
   5 -14  -2   12.50    8.60
   5 -14  -2   18.10    8.20
  -5  14  -2    6.00    7.00
   6 -14   2    1.70    5.20
  -6 -14  -2    5.20    4.90
   6 -14   2   -7.90    3.90
   6 -14   2   -3.50    5.40
  -6  14   2    3.70    6.50
  -6 -14  -2   -2.20    8.40
   6 -14   2    7.40    7.00
  -6 -14  -2   11.20    8.40
  -6  14   2   -5.60    5.30
   6  14  -2   -3.50    4.00
   6 -14   2   -4.70    6.40
   6 -14  -2   -3.00    6.10
  -6 -14   2   -1.80    5.50
  -6 -14   2    5.20    4.80
  -6 -14   2    3.60    6.90
  -6  14  -2   -3.70    5.00
  -6  14  -2    3.20    5.70
   6 -14  -2   -3.80    5.00
   6 -14  -2   -0.50    5.90
   6 -14  -2   -5.30    4.90
  -7 -14  -2    0.50    7.40
  -7 -14  -2   -6.30    4.40
   7  14  -2   -1.60    4.20
   7 -14   2    3.70    6.60
   7 -14   2    3.80    4.00
   7 -14   2   -5.40    4.90
  -7  14   2    4.00    5.40
   7 -14   2    6.70    8.20
   7  14  -2    1.10    9.50
   7 -14   2   -6.10    5.20
  -7 -14   2    6.60    6.00
   7 -14  -2    4.10    6.30
  -7 -14   2  -13.40    4.80
   7 -14  -2   -4.60    5.50
  -7  14  -2   -5.40    6.30
   7 -14  -2    7.00    7.20
   7 -14  -2    8.20    5.90
   7 -14  -2   -4.50    7.30
  -7 -14   2    6.30    8.00
  -7 -14   2   14.10    9.30
   8 -14   2   20.00    6.00
  -8 -14  -2    8.80    9.40
  -8  14   2    1.90    6.90
   8  14  -2    0.40    4.50
  -8 -14  -2   -2.40    7.60
   8 -14   2   -3.00    5.90
   8 -14   2    2.60    5.60
  -8  14   2  -10.90    6.10
  -8 -14  -2    3.20    7.80
   8 -14   2   -1.80    7.40
  -8 -14   2   -2.70    5.90
   8 -14  -2  -12.90    7.40
   8 -14  -2  -10.50    8.20
  -8 -14   2   -0.70    6.00
   8 -14  -2    2.60    7.50
   8 -14  -2   -7.50    7.50
  -8  14  -2   -9.80    6.30
   8 -14  -2   -1.20    6.20
  -8 -14   2  -10.80    5.30
  -9  14   2   -3.10    7.20
   9 -14   2    6.20    9.90
   9 -14   2  -11.80    7.40
  -9  14   2   -4.50    6.30
  -9 -14  -2   10.70    9.10
   9 -14   2   -9.00    8.40
  -9 -14  -2   -8.50    7.00
  -9 -14  -2    1.50    8.90
   9 -14   2   -7.60    6.10
  -9 -14   2    2.60    9.10
   9 -14  -2   -6.90    6.20
  -9 -14   2   -4.00    7.50
  -9  14  -2  -11.70    6.70
   9 -14  -2   -7.30    7.30
   9 -14  -2    9.40    7.50
   0  15  -2   -2.70    5.40
   0 -15  -2   -1.50    4.20
   0 -15   2   -2.90    5.40
   0 -15  -2   -0.30    7.90
   0  15  -2   -4.20    4.80
   0 -15  -2    1.00    6.10
   0 -15   2    5.30    8.70
   0 -15   2   -0.60    4.80
   0  15   2    2.50    5.90
   0  15   2    6.80    6.10
   1 -15   2  174.88   18.60
   1 -15   2  182.98   15.30
  -1  15   2  189.98   18.50
  -1 -15  -2  188.08   20.80
   1  15  -2  203.08   16.80
   1 -15   2  178.38   14.90
  -1 -15  -2  190.48   14.40
   1 -15   2  204.38   14.90
  -1 -15  -2  162.18   11.80
  -1  15   2  192.88   13.90
  -1  15  -2  190.98   13.70
  -1 -15   2  191.48   14.80
  -1 -15   2  171.58   13.20
   1 -15  -2  180.08   15.40
   1 -15  -2  196.68   15.00
   1 -15  -2  162.88   18.90
  -1  15  -2  173.68   16.80
  -1 -15   2  174.08   19.70
   1 -15  -2  209.88   16.70
   1  15   2  195.58   16.70
   2 -15   2   95.79   13.50
   2 -15   2   75.19   11.20
  -2  15   2   89.29   10.90
   2  15  -2   71.49   11.90
  -2  15   2   65.89   13.90
  -2 -15  -2   89.29   18.20
   2 -15   2   93.59   13.80
   2 -15   2  109.19   15.50
  -2 -15  -2   54.09    9.60
   2  15  -2   89.59   10.90
   2  15   2   99.49   13.00
   2 -15  -2  101.49   13.20
   2 -15  -2  105.49   17.80
  -2  15  -2  121.79   15.40
   2 -15  -2  108.49   13.90
  -2 -15   2   70.09   14.60
   2 -15  -2   74.49   12.60
  -2  15  -2   97.29   11.20
  -2 -15   2   84.99   11.40
   3  15  -2  305.37   16.80
   3 -15   2  302.97   21.70
   3 -15   2  304.57   21.90
   3 -15   2  271.37   18.90
   3 -15   2  278.07   19.70
  -3  15   2  270.47   23.80
  -3  15   2  295.47   21.70
  -3 -15  -2  297.47   16.90
  -3 -15  -2  275.67   29.50
   3  15   2  275.67   20.10
   3 -15  -2  273.17   20.20
  -3  15  -2  277.57   22.80
  -3 -15   2  281.17   25.30
  -3 -15   2  278.87   16.90
   3 -15  -2  324.47   21.60
   3 -15  -2  285.37   20.90
  -3  15  -2  322.57   18.40
   3 -15  -2  296.07   21.30
   4  15  -2   20.80    5.90
  -4  15   2   19.70    9.70
  -4  15   2    5.30    6.00
   4 -15   2   24.40    9.40
   4 -15   2   19.10    6.70
   4 -15   2   21.30    8.60
  -4 -15  -2   17.00   11.30
   4 -15   2    8.60    7.20
  -4  15  -2   20.90    7.00
  -4  15  -2   19.50    8.50
   4 -15  -2   14.30    7.30
  -4 -15   2    4.80    5.30
  -4 -15   2   19.90    9.60
   4 -15  -2   14.30    8.10
   4 -15  -2   11.70    7.80
  -4 -15   2   16.80    9.70
  -5 -15  -2   19.90    5.80
   5 -15   2   37.70   10.80
   5 -15   2   31.60   10.50
   5 -15   2   25.00    8.00
  -5 -15  -2   28.00   14.30
  -5 -15  -2   36.80   11.60
   5 -15   2   21.60    8.00
   5  15  -2   34.10    7.50
  -5  15   2   32.60    8.70
   5 -15   2   32.80   10.20
  -5  15   2   17.20    9.90
  -5  15  -2   32.30    8.20
  -5 -15   2   26.80    7.10
   5 -15  -2   22.10    8.60
   5 -15  -2   40.90   11.90
  -5  15  -2   22.60   10.40
   5 -15  -2   28.90    9.10
  -5 -15   2   17.90   10.10
  -5 -15   2   19.70    7.80
  -6 -15  -2   11.60    6.20
   6 -15   2   17.90    8.00
   6 -15   2   15.50    8.30
   6  15  -2   23.60    6.40
  -6  15   2   13.10    9.90
   6 -15   2   21.50    8.20
  -6 -15  -2   18.30    9.10
  -6 -15  -2   19.20   10.60
  -6  15   2   15.70    8.00
   6 -15   2   12.00    6.60
   6 -15  -2    2.60    8.30
  -6 -15   2    8.90    8.20
  -6 -15   2    5.00    9.90
   6 -15  -2   18.70    7.20
  -6 -15   2    0.30    5.10
  -6  15  -2   29.60    9.60
  -6  15  -2   -1.20    7.50
   6 -15  -2   15.60   10.00
   7 -15   2  534.35   30.50
  -7  15   2  529.75   38.10
   7 -15   2  549.95   25.80
   7 -15   2  508.25   29.80
   7  15  -2  550.14   22.50
   7 -15   2  520.45   34.80
  -7  15   2  532.75   28.70
   7 -15   2  515.15   26.00
   7 -15   2  515.55   29.50
  -7 -15  -2  522.35   33.60
  -7 -15  -2  538.35   37.90
   7 -15  -2  596.84   30.40
  -7 -15   2  518.45   32.90
   7 -15  -2  578.54   36.90
  -7 -15   2  545.65   36.70
   7 -15  -2  576.44   32.30
  -7  15  -2  593.14   30.10
   7 -15  -2  679.83   36.00
  -7 -15   2  537.15   38.60
   7 -15  -2  487.85   33.70
  -7  15  -2  556.14   37.30
   8 -15   2   -2.50    5.90
  -8 -15  -2   18.30   10.40
   8 -15   2   -5.10    6.00
   8 -15   2    2.80    6.70
   8 -15   2   -2.80    9.60
   8 -15   2   12.50    5.40
   8  15  -2   -0.20    4.80
   8 -15   2    9.40    9.80
  -8 -15  -2    7.30   11.50
  -8  15  -2   -2.00    6.60
   8 -15  -2    5.50    6.80
  -8  15  -2   -5.50    8.00
   8 -15  -2   -4.20    6.60
   8 -15  -2    9.80   19.60
   8 -15  -2   -2.10    8.90
  -8 -15   2  -10.90    6.00
  -8 -15   2  -10.70    6.30
  -8 -15   2    1.80    8.70
   0 -16  -2   32.40   12.40
   0  16  -2   46.70    9.30
   0 -16   2   33.90   11.50
   0 -16  -2   44.80    9.30
   0  16   2   44.10    9.30
   0 -16   2   55.29   10.00
   0  16  -2   43.80   10.10
   0 -16  -2   41.60    8.10
   0 -16   2   44.50    8.60
  -1 -16  -2  291.07   15.90
  -1 -16  -2  307.27   18.80
   1  16  -2  297.07   20.90
   1 -16   2  299.67   24.10
  -1  16   2  325.77   23.90
   1 -16   2  309.57   19.70
   1 -16   2  320.77   19.40
  -1 -16  -2  328.37   26.40
   1 -16   2  320.07   20.00
  -1  16   2  315.77   18.50
  -1 -16   2  334.07   26.30
   1 -16  -2  278.77   23.90
  -1 -16   2  332.87   19.10
  -1 -16   2  278.47   16.80
   1 -16  -2  355.86   21.20
   1 -16  -2  313.97   20.70
  -1  16  -2  295.37   17.20
   1 -16  -2  326.07   18.90
  -1  16  -2  310.87   22.10
   2 -16   2   89.69   13.50
  -2  16   2   49.10   11.70
   2 -16   2   72.19   11.20
  -2 -16  -2   89.39   26.10
   2 -16   2   86.99   15.80
   2 -16   2   73.79   12.50
   2  16  -2   76.99   10.70
  -2 -16  -2   85.09   11.50
  -2  16   2   78.49   10.80
   2 -16  -2   99.49   16.80
  -2 -16   2   69.49   10.60
   2 -16  -2   72.99   12.30
   2 -16  -2   81.39   12.90
  -2  16  -2   83.99   13.80
  -2  16  -2   91.59   15.40
   2 -16  -2   66.69   11.30
  -2 -16   2   91.79   20.10
   3  16  -2  316.67   18.10
  -3  16   2  310.97   26.00
   3 -16   2  318.57   23.20
   3 -16   2  317.27   20.70
   3 -16   2  255.97   19.60
   3 -16   2  321.67   22.10
  -3 -16  -2  321.07   27.20
  -3  16   2  302.27   18.70
  -3 -16   2  290.67   17.80
   3 -16  -2  243.08   19.90
   3 -16  -2  295.97   21.40
  -3  16  -2  301.87   24.50
   3 -16  -2  275.37   21.40
   3 -16  -2  319.77   22.90
   3 -16  -2  330.27   24.50
  -3 -16   2  323.47   26.50
   4 -16   2   25.40    8.00
  -4  16   2   17.70    9.40
  -4  16   2   24.20    8.10
   4  16  -2   28.60    6.80
  -4 -16  -2   26.90    7.70
   4 -16   2   39.20   10.70
   4 -16   2   35.40   11.50
   4 -16   2   19.30    7.50
  -4 -16  -2   20.70    9.70
   4 -16  -2   30.10   10.00
   4 -16  -2   14.20    6.40
   4 -16  -2   30.90   10.00
  -4 -16   2   24.70    9.50
   4  16   2   35.00   10.10
  -4  16  -2   26.80    7.50
  -4 -16   2   19.80    9.70
  -4  16  -2    3.50    6.60
  -5 -16  -2    5.60    8.40
   5 -16   2   15.30    8.80
  -5 -16  -2   22.00    9.40
   5 -16   2    8.80    7.30
  -5  16   2   -5.40    8.00
   5 -16   2   13.50    6.80
   5 -16   2   10.70    8.30
   5 -16   2   17.90    8.90
   5  16  -2    7.10    5.20
  -5  16   2    7.80    6.30
  -5 -16  -2   10.30    6.40
  -5 -16   2   12.30    9.80
  -5 -16   2   11.80    8.40
  -5  16  -2   19.90    8.00
   5  16   2   18.40    9.50
   5 -16  -2    7.20    6.20
   5 -16  -2   12.60    9.20
  -5 -16   2    8.50    7.90
   5 -16  -2    7.80    9.10
   5 -16  -2   32.50   10.30
  -5  16  -2   -3.00    7.70
   6 -16   2   95.99   17.90
  -6 -16  -2   78.39   15.10
  -6 -16  -2   68.79   11.60
   6 -16   2   67.99   12.60
   6  16  -2   73.59    9.60
  -6  16   2   66.39   15.30
   6 -16   2   74.39   12.40
  -6 -16  -2   85.69   19.60
   6 -16   2   95.19   15.00
  -6  16   2   75.69   11.90
   6 -16  -2   79.99   14.90
  -6  16  -2   71.19   13.50
  -6 -16   2   71.79   16.40
  -6  16  -2   88.59   13.40
   6 -16  -2  103.29   16.60
   6 -16  -2  122.59   18.90
  -6 -16   2   81.39   16.00
   6 -16  -2   81.09   15.00
  -7  16   2    4.30    7.80
   7 -16   2   15.60    8.70
  -7 -16  -2   13.50   11.50
   7  16  -2   18.60    6.30
   7 -16   2   12.30    9.60
   7 -16   2   15.00    7.00
  -7 -16  -2   18.10    9.30
  -7  16   2    0.00    9.70
   7 -16   2   21.30    8.90
   7 -16  -2   11.30    9.10
  -7  16  -2   15.50    9.30
  -7 -16   2   19.50   10.90
   7 -16  -2   12.10    7.10
  -7 -16   2    6.40    8.00
  -7 -16   2   37.60   13.90
  -7  16  -2   16.80   10.40
   7 -16  -2   14.40    7.60
   7 -16  -2   12.30    9.80
   7 -16  -2   68.29   19.90
   8 -16   2   56.29   21.10
   8  16  -2   49.70    8.60
   8 -16   2   49.70   10.70
   8 -16   2   56.09    9.20
  -8 -16  -2   63.39   24.00
   8 -16   2   42.30   14.80
  -8 -16  -2   51.89   14.80
   8 -16   2   63.49   11.60
  -8  16   2   50.59   10.80
   8 -16   2   41.10   11.90
  -8 -16  -2   37.50   13.30
  -8 -16   2   30.00   11.30
   8 -16  -2   43.70   13.60
  -8 -16   2   55.29   18.10
  -8  16  -2   43.50   11.90
  -8 -16   2   58.39   19.50
  -8  16  -2   39.60   15.40
   8 -16  -2   75.89   14.60
   8 -16  -2   66.09   14.80
   0 -17  -2    5.60    5.00
   0 -17   2    0.70    4.20
   0 -17  -2    0.40   10.30
   0 -17   2   -1.90    5.60
   0  17  -2    9.40    5.80
   0 -17   2    7.80    9.40
   0  17   2   -4.20    5.60
   0  17  -2    3.10    4.80
   0 -17  -2    4.70    6.00
  -1 -17  -2  552.24   22.40
  -1  17   2  508.95   31.30
   1 -17   2  514.55   31.60
  -1 -17  -2  550.94   34.50
   1 -17   2  515.15   26.70
   1 -17   2  537.05   26.30
   1  17  -2  482.05   27.70
   1 -17   2  552.94   26.30
  -1  17   2  514.45   24.10
   1 -17  -2  595.44   37.50
  -1 -17   2  577.14   26.00
  -1 -17   2  551.24   24.80
  -1  17  -2  544.55   24.30
   1 -17  -2  523.75   25.20
   1 -17  -2  548.35   33.20
   1 -17  -2  574.34   28.60
  -1  17  -2  492.85   29.10
   2 -17   2   20.60   10.60
  -2 -17  -2   29.00   12.90
   2 -17   2   35.10    9.50
   2 -17   2   27.30    7.80
  -2  17   2   27.50    7.10
  -2  17   2   16.50    7.50
   2 -17   2   27.50    8.70
  -2  17  -2   22.20    8.40
   2 -17  -2   33.10   12.60
   2 -17  -2   25.50    8.30
  -2  17  -2   29.40    7.90
   2 -17  -2   26.80    9.40
  -2 -17   2   27.80    7.20
  -2 -17   2   22.40   11.70
   3 -17   2  101.39   14.50
   3 -17   2  162.38   17.80
   3  17  -2  144.29   13.20
  -3  17   2  140.09   13.80
  -3 -17  -2  119.69   12.80
   3 -17   2  140.69   17.40
  -3 -17  -2  157.18   20.90
  -3  17   2  116.79   18.10
   3 -17   2  142.89   16.30
  -3  17  -2  116.09   13.40
   3 -17  -2  140.19   16.20
  -3  17  -2  124.49   19.40
   3 -17  -2  178.08   19.20
   3  17   2  145.69   16.20
  -3 -17   2  157.48   25.00
   3 -17  -2  123.09   16.40
  -4  17   2   26.20    8.70
   4 -17   2   29.30    9.90
   4 -17   2   17.40    9.60
   4  17  -2   19.40    6.80
  -4  17   2   20.40   10.40
   4 -17   2   10.40    6.30
  -4 -17  -2   17.10    6.80
   4 -17   2   21.20    9.80
  -4 -17  -2   12.80   10.00
  -4 -17   2   20.30    6.30
  -4  17  -2   25.70    7.60
   4 -17  -2   27.70    9.70
   4 -17  -2   23.40    8.40
   4 -17  -2   38.50   12.80
   4  17   2   15.70    8.10
  -4  17  -2   -2.00    8.60
  -4 -17   2   10.90    8.20
   4 -17  -2   22.10    9.60
  -4 -17   2   24.90   12.40
   4 -17  -2   24.50    9.90
  -5  17   2   48.30   14.90
  -5 -17  -2   55.49   13.20
  -5  17   2   67.69   11.00
   5 -17   2   72.39   14.20
   5 -17   2   71.69   13.40
   5 -17   2   56.59   12.80
  -5 -17  -2   56.09    9.90
   5  17  -2   77.59   10.60
  -5 -17   2   54.99   14.30
  -5 -17   2   65.19   10.20
   5 -17  -2   98.19   17.70
   5 -17  -2   58.69   12.40
  -5 -17   2   87.59   17.00
   5 -17  -2   76.69   15.70
  -5  17  -2   61.59   11.20
   5  17   2   61.29   12.10
  -5  17  -2   48.90   13.00
   5 -17  -2   94.89   16.80
   6 -17   2   15.30    8.30
   6  17  -2   38.00    7.80
  -6  17   2   22.50   10.70
   6 -17   2   18.10    9.10
  -6 -17  -2   35.70   13.50
   6 -17   2   36.60   10.90
  -6  17   2   37.10    9.50
  -6 -17  -2   32.20   12.40
   6 -17   2   19.70    9.10
   6 -17   2   23.90    9.40
   6 -17  -2   22.60   10.00
  -6  17  -2   64.59   12.30
  -6 -17   2   22.20    9.70
   6 -17  -2   21.50   14.90
   6 -17  -2   25.60    9.30
   6 -17  -2   43.40   13.80
  -6 -17   2   19.40    9.90
  -6  17  -2   18.10    9.70
   7 -17   2   65.89   12.20
   7 -17   2   66.79   15.70
  -7 -17  -2   62.29   19.30
   7 -17   2   44.90   10.10
   7 -17   2   57.59   13.10
   7  17  -2   47.40    8.80
   7 -17   2   60.09   11.90
  -7 -17   2   54.79   15.70
  -7 -17   2   58.19   16.60
   7 -17  -2   41.50   14.00
   7 -17  -2   44.10   11.70
  -7  17  -2   46.10   11.80
   7 -17  -2   69.29   18.30
   7 -17  -2   91.19   15.80
  -7  17  -2   50.39   16.10
  -7 -17   2   65.99   16.60
   0  18  -2   64.79   11.60
   0 -18   2  100.49   13.10
   0 -18  -2   87.19   10.70
   0 -18   2  110.09   19.90
   0 -18  -2   63.49   15.00
   0  18  -2  109.79   12.60
   0 -18   2   96.59   12.10
   1 -18   2   33.80   11.50
  -1  18   2   15.40    7.60
   1 -18   2   19.30    6.80
  -1 -18  -2   10.60    5.10
  -1 -18  -2   12.30   10.00
   1 -18   2   15.50    6.60
   1  18  -2    8.80    7.10
  -1 -18  -2   10.80    6.10
   1 -18   2   12.00    7.50
  -1  18   2   23.70    7.20
  -1 -18   2   23.10   11.80
   1 -18  -2   17.50    7.90
   1 -18  -2   12.00    6.40
   1 -18  -2   14.20    7.00
  -1  18  -2   13.20    6.60
   1 -18  -2   18.90   11.20
  -1 -18   2   20.10    7.10
  -1  18  -2   13.10    8.70
  -2  18   2    9.30    9.40
   2 -18   2   18.80   10.00
   2 -18   2    3.70    7.00
  -2  18   2    8.70    5.60
  -2 -18  -2    6.50    9.90
  -2 -18  -2    3.60    5.90
   2 -18   2   22.10    7.90
   2 -18   2   13.60    8.10
   2 -18  -2    1.70    5.60
   2 -18  -2    6.30    6.60
  -2  18  -2   38.50   12.70
   2 -18  -2    4.90    9.00
  -2 -18   2   -0.90    8.70
  -2  18  -2   12.20    6.70
   2 -18  -2    7.50    7.30
  -3 -18  -2   79.19   11.60
   3 -18   2   77.79   13.30
   3 -18   2   98.39   17.60
  -3  18   2   84.29   11.70
   3  18  -2   69.49   13.60
  -3  18   2  100.39   22.50
   3 -18   2   80.59   14.10
  -3 -18  -2   97.89   20.70
  -3  18  -2   75.79   13.40
   3  18   2   76.99   13.60
  -3  18  -2   80.39   11.90
  -3 -18   2   85.29   18.60
  -3 -18   2   93.99   12.60
   3 -18  -2   71.59   14.00
   3 -18  -2  125.49   29.40
   3 -18  -2   65.79   12.70
   4  18  -2   47.50    9.30
   4 -18   2   42.40   10.90
  -4  18   2   51.39   15.10
  -4  18   2   46.40   10.70
  -4 -18  -2   59.09   16.70
   4  18  -2   40.00    9.50
   4 -18   2   55.19   13.40
  -4 -18  -2   43.10    9.30
   4 -18   2   52.59   11.30
   4 -18  -2   42.40   11.90
  -4  18  -2   45.60   15.70
   4  18   2   26.40    9.10
  -4 -18   2   54.69   17.00
  -4 -18   2   44.70   10.00
   4 -18  -2   53.39   24.20
   4 -18  -2   54.79   12.80
  -4  18  -2   31.60    8.40
  -4 -18   2   30.00   11.30
  -5  18   2  468.65   26.10
   5 -18   2  417.96   28.90
  -5 -18  -2  403.76   29.80
  -5  18   2  463.55   36.20
  -5 -18  -2  449.95   35.80
   5  18  -2  497.85   22.60
   5 -18   2  482.45   29.40
   5 -18   2  511.15   29.30
   5 -18   2  488.85   29.00
  -5 -18   2  451.55   35.60
  -5  18  -2  472.75   26.30
   5 -18  -2  479.15   30.60
  -5  18  -2  380.36   32.90
   5 -18  -2  482.35   30.40
   5 -18  -2  523.15   33.00
   5 -18  -2  513.65   48.00
  -5 -18   2  421.36   29.60
   5 -18  -2  485.55   31.70
  -5 -18   2  458.35   24.70
   6  18  -2  -12.50    4.70
   6 -18   2   -5.90    6.30
  -6  18   2   -7.10    6.50
  -6 -18  -2   11.30    8.70
   6 -18   2    4.80    7.70
   6 -18   2    1.60    9.90
  -6 -18  -2   11.30    9.30
   6 -18  -2   -4.90    8.90
   6 -18  -2   -6.10    8.50
   6 -18  -2   -9.80    8.90
  -6 -18   2  -11.10    6.10
  -6  18  -2   10.10    7.40
  -6  18  -2   -7.80    9.30
  -6 -18   2    7.70    9.20
   6 -18  -2   -2.90    5.80
   7  18  -2   -3.50    5.90
   7 -18   2   16.60   10.00
   7 -18   2   -0.80    7.80
  -7  18   2   16.20    8.80
   7 -18   2    7.10    8.70
  -7 -18  -2    7.20   10.20
   7 -18   2    8.30    7.80
  -7 -18  -2   -6.80    9.50
   7 -18  -2    5.80    8.20
  -7  18  -2    3.00    7.90
  -7 -18   2   13.50    9.10
   7 -18  -2    4.90    8.10
  -7 -18   2   13.80    9.10
   7 -18  -2   -0.40    8.90
  -7 -18   2    1.70    8.30
   0 -19  -2    9.80    5.50
   0  19  -2   -6.50    4.10
   0 -19   2    1.00    5.10
   0 -19   2    1.00    7.70
   0  19   2    2.80    6.80
   0 -19   2  -10.60    7.50
   0 -19  -2   13.10    9.70
   1  19  -2   -5.80    4.80
   1 -19   2    3.70    6.10
  -1 -19  -2    4.90    6.70
   1 -19   2   -1.30    7.20
  -1 -19  -2    6.10    4.30
  -1  19   2    6.60    5.30
   1 -19   2    3.40    8.10
  -1 -19  -2    4.20    8.10
  -1  19   2   -2.30    6.30
   1 -19  -2    0.50    4.30
  -1 -19   2    8.20    6.90
  -1 -19   2    2.20    8.80
  -1 -19   2    3.20    4.80
   1  19   2   -4.10    6.70
   1 -19  -2    7.70    8.80
  -1  19  -2  -10.20    4.80
  -1  19  -2  -10.00    4.90
  -2  19   2   30.20   11.60
  -2 -19  -2   24.20    8.30
   2 -19   2   25.00   11.90
   2 -19   2   15.50    7.60
  -2 -19  -2   13.60    9.70
   2 -19   2   16.60    8.90
   2  19  -2   14.10    8.70
  -2  19   2   20.80    7.00
  -2  19  -2   26.60    8.40
   2  19   2   17.60    7.60
   2 -19  -2   21.90    9.00
  -2 -19   2   28.40   11.40
  -2 -19   2   23.10    8.30
   2 -19  -2   35.90   12.70
   2 -19  -2   26.40   11.30
  -2  19  -2   36.00   12.10
   3 -19   2   10.60    8.10
  -3 -19  -2   28.60   13.00
   3 -19   2   22.20    8.20
   3 -19   2   46.20   10.80
  -3  19   2   34.20    8.70
  -3  19   2   24.10   12.20
   3  19  -2   13.30    7.00
  -3 -19  -2   18.70    8.50
   3  19   2   22.00    9.20
   3 -19  -2   19.40    8.50
  -3  19  -2   26.40   11.00
  -3 -19   2   24.30   10.50
   3 -19  -2   36.90   12.30
   3 -19  -2   41.40   14.20
   3 -19  -2   29.30    8.40
  -3  19  -2   24.10    7.80
  -3 -19   2   26.70    8.50
  -4  19   2    4.20   10.90
  -4 -19  -2    4.20    8.70
  -4  19   2   -0.10    6.40
   4 -19   2    0.60    6.30
   4 -19   2  -14.00    6.50
   4 -19   2   -1.40    7.00
   4 -19   2   -4.20    8.10
  -4 -19   2    4.10    6.50
   4 -19  -2   -8.60    6.90
   4 -19  -2   17.60    8.80
   4 -19  -2    7.00    6.50
  -4 -19   2    6.00    8.00
   4 -19  -2   -2.70    8.50
  -4 -19   2   -3.80    7.00
  -4  19  -2   -5.10    5.70
   5 -19   2   15.60    8.30
  -5 -19  -2    0.60    7.20
   5 -19   2   30.50   11.30
  -5  19   2    5.60    7.50
   5 -19   2   26.20    9.80
  -5 -19  -2   25.40   13.60
   5 -19  -2   16.60   10.50
   5 -19  -2   27.40   10.70
   5 -19  -2   15.60    9.90
  -5 -19   2   17.10    9.80
  -5 -19   2   16.40   11.90
  -5  19  -2   15.70   10.40
  -5  19  -2   13.30    8.40
   6 -19   2    0.10    8.60
  -6 -19  -2   13.00   10.40
   6 -19   2   -8.80    6.20
   6 -19   2    5.60   12.10
   6  19  -2   -8.80    5.30
  -6 -19  -2    7.20   10.10
   6 -19  -2   -6.30    9.20
  -6 -19   2   21.60   11.60
   6 -19  -2   -0.30    8.60
  -6 -19   2   -1.40    8.80
   6 -19  -2   -8.30    8.70
  -6  19  -2  -17.20    7.20
   6 -19  -2   -6.40    6.60
   0 -20   2   17.30   12.10
   0 -20  -2   20.90    8.80
   0 -20  -2   16.10   10.60
   0 -20   2   34.40    8.30
   0  20   2   20.10    8.80
   0 -20  -2   35.20    7.90
   0 -20   2   28.10   15.50
   0  20  -2   14.60    9.20
  -1 -20  -2   -5.40    6.70
   1  20  -2   -8.50    5.80
  -1 -20  -2   -1.40    8.30
   1 -20   2    4.30    8.50
  -1  20   2   -3.00    5.70
  -1  20   2    3.40    7.10
   1 -20   2   -0.90    4.90
  -1 -20  -2    4.40    5.20
   1 -20   2    0.50    8.20
  -1 -20   2    3.90    6.90
  -1  20  -2   -1.50    6.30
  -1 -20   2    1.10    5.00
   1  20   2   -8.20    5.00
   1 -20  -2    1.00    9.90
   1 -20  -2    4.00    7.10
  -1  20  -2   -6.50    5.60
   1 -20  -2   -0.20    5.90
  -1 -20   2   12.10   10.20
   1 -20  -2   -2.50   10.50
   2 -20   2    5.90   12.60
   2 -20   2   -2.70    6.70
  -2 -20  -2    9.90    7.40
  -2 -20  -2   16.20   11.20
  -2  20   2   27.70    8.30
   2 -20   2   -0.10    5.20
  -2  20  -2   -8.50    8.10
   2 -20  -2    9.10    6.60
   2 -20  -2    6.30   11.70
   2 -20  -2    5.60    9.30
   2 -20  -2   12.30    9.40
  -2  20  -2   13.30    7.80
  -2 -20   2   28.40   12.00
   3 -20   2  127.19   17.40
  -3  20   2   67.99   11.00
  -3 -20  -2   61.79   15.60
   3 -20   2   96.69   15.20
   3 -20   2  108.79   17.90
   3 -20  -2   77.79   13.60
  -3 -20   2   91.29   20.40
   3 -20  -2  117.59   20.20
   3 -20  -2  118.99   18.30
  -3 -20   2   85.19   13.30
  -3  20  -2  108.79   18.70
   3 -20  -2   92.39   16.70
  -3  20  -2   86.29   12.00
   4 -20   2    2.20    7.00
   4 -20   2   43.00   11.60
   4 -20   2   14.00   10.30
  -4  20   2   20.60    8.10
  -4 -20  -2   16.40   12.40
   4 -20  -2   19.90   10.10
   4 -20  -2   25.70   11.20
  -4 -20   2   21.00   12.70
  -4  20  -2   15.80    8.00
  -4 -20   2    4.30    9.00
   4 -20  -2   23.20   11.00
   5 -20   2  146.09   19.20
   5 -20   2  175.18   19.80
   5 -20   2  200.58   23.20
  -5  20   2  186.08   18.50
   5 -20   2  209.58   21.30
  -5 -20  -2  245.68   28.40
  -5  20  -2  142.69   25.20
  -5 -20   2  186.18   25.10
   5 -20  -2  122.99   20.70
   5 -20  -2  177.08   21.20
  -5 -20   2  193.08   21.60
   5 -20  -2  207.58   21.50
   0 -21   2   -3.80    5.20
   0 -21   2    1.10    8.10
   0 -21   2  -12.00    5.20
   0 -21  -2   -5.20    7.80
   0 -21  -2   -4.20    6.70
   0 -21  -2   -3.70    4.30
   0 -21   2   -0.20    6.80
   1 -21   2  198.88   16.40
   1 -21   2  219.98   19.00
  -1 -21  -2  206.58   14.60
  -1 -21  -2  194.28   23.80
  -1  21   2  202.18   17.20
   1 -21   2  229.08   19.90
   1 -21   2  194.48   22.70
   1 -21  -2  211.88   23.40
  -1 -21   2  205.18   23.80
  -1 -21   2  165.28   17.00
   1 -21  -2  211.68   20.20
   1 -21  -2  185.38   18.70
  -1  21  -2  191.98   16.70
   2 -21   2    8.90    8.90
   2 -21   2   -0.30    5.60
  -2 -21  -2   -5.20    8.00
   2 -21   2  -15.90    6.40
  -2  21   2   -0.80    5.60
   2 -21   2    5.20    8.30
   2 -21  -2   -0.30    6.80
  -2 -21   2  -13.60    7.40
  -2  21  -2   15.20    6.10
   2 -21  -2    5.90    9.80
  -2 -21   2    8.80    9.80
   2 -21  -2    6.20    6.30
  -3 -21  -2  107.79   21.50
   3 -21   2  102.49   19.00
   3 -21   2   98.19   14.90
   3 -21   2  108.89   17.20
  -3  21   2   66.09   10.80
   3 -21   2   85.39   15.20
  -3 -21   2  112.09   22.40
   3 -21  -2  104.09   19.10
   3 -21  -2  113.19   17.60
  -3  21  -2  107.99   13.80
   3 -21  -2   88.89   13.30
   4 -21   2    5.80    9.30
   4 -21   2   11.20    8.00
   4 -21   2   24.50    9.40
   4 -21   2   30.30   12.60
  -4  21   2    8.20    7.30
  -4 -21  -2    8.40    9.70
  -4 -21   2   17.90   11.20
  -4 -21   2    2.10    8.10
   4 -21  -2   21.10    8.90
   4 -21  -2   -3.40    9.00
   4 -21  -2   -7.40    9.40
   5 -21   2   59.19   14.60
   5 -21   2   32.10   12.60
  -5 -21  -2   42.00   13.60
  -5 -21  -2   38.70   12.50
  -5  21   2   46.50   11.30
  -5  21  -2   33.90   10.90
   5 -21  -2   54.69   14.60
  -5 -21   2   49.90   13.00
  -5 -21   2   51.49   16.10
   0 -22   2   -2.40    4.80
   0 -22  -2    6.00    8.40
   0 -22   2   13.50   10.30
   0 -22  -2    3.30    5.60
   0 -22   2   -7.50    6.40
   1 -22   2  150.58   18.30
   1 -22   2  169.28   16.10
   1 -22   2  184.08   24.30
   1 -22   2  164.58   21.60
  -1 -22  -2  164.38   22.80
  -1  22  -2  169.68   18.90
  -1 -22   2  171.78   22.70
   1 -22  -2  162.98   22.10
   1 -22  -2  168.68   14.90
   2 -22   2    1.30    6.30
   2 -22   2   -3.70    6.30
  -2 -22  -2    6.20   16.40
  -2  22   2    5.40    8.40
   2 -22   2   15.60    9.90
  -2  22  -2   -9.60    7.00
   2 -22  -2   -5.20    9.00
   2 -22  -2   -1.10    6.40
  -2 -22   2    4.80    8.60
   3 -22   2  177.08   20.80
  -3  22   2  138.89   15.50
  -3 -22  -2  152.28   22.40
   3 -22   2  160.68   19.10
   3 -22   2  169.58   17.80
  -3  22  -2  157.88   15.90
  -3 -22   2  143.49   26.00
   3 -22  -2  153.18   17.20
   3 -22  -2  142.99   24.60
  -3 -22   2  122.49   18.10
   0 -23   2    4.20    6.00
   0 -23  -2   -5.10    5.10
   0 -23   2   11.80   11.10
   1 -23   2   27.50   12.40
   1 -23   2   15.80    8.10
   1 -23   2    3.70    9.50
  -1 -23  -2   46.90   14.50
   1 -23  -2   30.40   12.70
   1 -23  -2   22.70    7.90
   2 -23   2   36.60   12.00
  -2  23   2   39.70   10.70
   2 -23   2   28.70    9.70
   2 -23   2   66.39   15.60
  -2 -23  -2   54.69   15.70
   2 -23  -2   37.60   13.60
  -2  23  -2   32.60   10.60
   2 -23  -2   70.59   12.40
  -2 -23   2   57.89   16.90
   0   0  -3   -0.50    1.40
   0   0  -3    0.10    0.90
   0   0   3    0.60    0.70
   0   0   3   -0.80    1.00
   0   0  -3    1.10    1.40
   1   0  -3    0.50    2.40
   1   0   3    3.40    2.10
   1   0  -3    0.80    2.00
  -1   0   3    0.10    2.90
   1   0  -3   -0.10    2.70
  -1   0   3    1.70    2.10
  -1   0  -3   -0.10    1.90
  -1   0   3    1.80    2.20
   1   0  -3   -0.10    2.20
  -2   0   3   -0.20    2.80
  -2   0  -3    0.80    2.00
   2   0  -3    1.80    2.90
  -2   0  -3    2.80    2.40
   2   0  -3    0.10    2.70
   2   0   3   -0.70    2.50
   2   0  -3    0.60    2.80
  -2   0   3   -1.90    2.70
  -2   0   3   -0.80    2.70
   2   0  -3   -1.00    2.40
   3   0   3   -1.70    2.20
  -3   0  -3    2.20    3.00
   3   0  -3    1.20    3.60
  -3   0   3    1.30    3.50
   3   0  -3   -1.30    3.20
  -3   0  -3   -0.10    2.30
  -3   0   3   -1.20    2.90
   3   0  -3    0.60    3.40
  -3   0   3    3.00    3.90
   3   0  -3   -0.80    3.00
  -3   0  -3   -1.40    2.70
   3   0   3    0.70    2.50
  -4   0  -3   -0.70    3.90
   4   0  -3   -1.40    4.40
   4   0  -3    2.50    4.40
   4   0  -3   -0.20    4.70
  -4   0  -3   -0.30    3.20
  -4   0   3   -3.90    3.60
   4   0   3    0.50    4.50
  -4   0   3   -2.90    4.20
  -4   0  -3    1.90    4.30
  -4   0   3   -3.50    3.70
   4   0  -3   -4.50    3.40
   4   0   3    1.10    3.50
   5   0   3    6.20    4.40
   5   0  -3    3.20    5.10
   5   0  -3   -3.20    3.90
  -5   0   3   -2.30    4.50
  -5   0   3    2.70    5.10
  -5   0  -3    0.10    3.90
   5   0   3   -2.60    3.70
   5   0  -3   -6.80    3.40
  -5   0   3   -4.40    4.10
   5   0   3   -0.70    3.70
  -5   0  -3   -2.60    3.30
  -5   0  -3    1.40    4.50
   5   0  -3    1.20    4.30
  -6   0  -3   -0.60    4.50
   6   0  -3   -2.50    4.80
  -6   0   3   -0.50    3.70
   6   0   3    4.30    4.80
  -6   0   3   -3.20    5.00
  -6   0  -3   -3.10    3.40
  -6   0   3   -3.10    4.80
   6   0  -3   -5.30    3.30
   6   0  -3    2.10    4.70
   6   0   3   -2.60    4.30
  -6   0  -3   -3.20    3.70
   6   0  -3   -7.50    4.50
   6   0   3   -1.80    3.90
   7   0  -3    1.50    5.10
  -7   0  -3   -2.00    4.70
   7   0   3   -0.90    5.30
   7   0  -3    3.80    6.80
  -7   0  -3   -1.90    3.50
  -7   0   3   -4.70    4.90
  -7   0   3   -4.80    5.10
   7   0   3   -1.50    4.40
   7   0  -3    6.70    5.70
  -7   0  -3    2.70    5.80
  -7   0   3    2.50    5.50
   7   0   3   -0.10    4.70
  -8   0   3    4.60    5.50
  -8   0   3   -3.50    8.70
  -8   0   3    5.70    6.70
  -8   0  -3    1.70    5.00
   8   0  -3    1.60    5.70
   8   0   3   -4.90    4.70
  -8   0  -3   -1.60    3.80
   8   0   3    0.00    5.40
   8   0  -3    0.50    4.60
  -8   0  -3    0.70    5.60
   8   0  -3    5.00    5.80
   9   0  -3    9.80    6.10
   9   0  -3    1.30    5.10
  -9   0  -3   -2.00    5.00
  -9   0   3   -0.40    5.60
  -9   0  -3   -0.30    4.10
  -9   0   3   -0.20    5.30
   9   0   3    4.50    6.10
   9   0   3    2.30    5.90
  -9   0  -3    3.40    6.10
   9   0  -3  -10.10    5.40
  -9   0   3    0.70    5.70
  10   0   3    1.60    5.80
 -10   0  -3   -1.20    6.10
 -10   0   3    9.60    8.00
 -10   0  -3    4.70    6.40
  10   0  -3    3.40    6.30
  10   0   3    0.80    7.30
  10   0  -3    1.00    7.60
  10   0  -3   -4.00    6.20
 -10   0   3   -1.30    6.10
 -11   0  -3   -2.10    6.10
  11   0  -3  -12.90    6.50
 -11   0   3   -2.20    7.20
  11   0   3   -9.30    6.50
 -11   0   3    1.40    8.00
 -11   0  -3   -5.70    6.10
   0  -1  -3    0.00    1.40
   0  -1   3    0.00    0.90
   0   1  -3   -0.50    1.10
   0  -1  -3    0.50    1.40
   0   1  -3   -0.70    1.50
   0  -1  -3   -0.40    1.00
   0   1  -3    0.50    1.00
   0   1   3   -0.80    1.50
   0  -1   3    0.70    1.60
  -1   1   3  859.01   23.10
  -1   1   3  814.62   21.20
   1   1  -3  836.32   23.00
   1  -1   3  848.72   22.80
  -1   1   3  798.82   24.50
  -1  -1  -3  823.92   20.80
   1   1  -3  836.22   22.00
  -1  -1   3  808.72   24.30
  -1  -1   3  852.71   23.10
   1  -1  -3  833.22   24.60
   1  -1  -3  789.32   21.50
  -1   1  -3  795.92   19.90
  -1   1  -3  833.72   23.10
   1   1   3  877.41   20.40
   1  -1  -3  837.72   23.20
  -1  -1   3  853.21   21.70
   1  -1  -3  817.02   24.10
   2   1  -3  709.53   22.90
   2  -1   3  723.83   19.50
   2  -1   3  715.53   22.20
  -2  -1  -3  756.62   21.00
   2   1  -3  709.93   23.60
   2  -1   3  720.53   19.50
  -2   1   3  714.53   21.50
  -2  -1  -3  715.63   20.30
   2   1  -3  719.83   22.00
  -2   1   3  704.33   23.00
  -2  -1   3  709.73   23.70
  -2   1  -3  718.33   20.40
  -2   1  -3  699.63   20.50
   2  -1  -3  708.03   23.20
   2  -1  -3  694.73   21.70
   2  -1  -3  696.93   24.20
  -2  -1   3  744.03   21.90
  -3  -1  -3 1202.18   33.30
   3   1  -3 1216.68   37.50
   3  -1   3 1211.58   34.00
   3   1  -3 1250.67   36.20
   3  -1   3 1263.27   30.80
  -3   1   3 1196.38   36.50
  -3   1   3 1263.17   37.60
  -3  -1  -3 1229.28   34.70
  -3   1   3 1266.57   35.90
   3  -1   3 1274.47   33.70
  -3   1  -3 1231.28   34.80
  -3   1  -3 1252.27   35.20
   3   1   3 1283.47   34.50
   3  -1  -3 1234.38   39.00
  -3  -1   3 1208.78   37.60
  -3   1  -3 1223.18   30.80
   3  -1  -3 1224.28   36.90
   3  -1  -3 1231.08   36.10
  -3  -1   3 1260.77   36.10
  -4   1   3  266.57   16.10
   4   1  -3  285.07   16.30
  -4  -1  -3  283.17   14.80
  -4   1   3  276.67   15.30
   4  -1   3  284.67   13.60
  -4  -1  -3  258.07   13.00
  -4  -1  -3  289.67   15.50
   4   1  -3  277.27   15.30
  -4   1   3  288.77   15.50
   4  -1   3  264.57   14.10
   4   1  -3  265.07   15.90
   4  -1   3  291.97   11.50
   4  -1  -3  280.77   16.30
  -4   1  -3  270.97   11.30
   4  -1  -3  275.97   15.60
  -4   1  -3  281.87   14.90
   4   1   3  281.77   13.60
  -4  -1   3  292.47   16.70
   4  -1  -3  271.07   15.20
   4  -1  -3  275.07   17.50
  -4   1  -3  296.27   15.10
  -4  -1   3  276.47   15.40
  -5   1   3  211.38   15.00
  -5   1   3  214.68   14.30
   5   1  -3  200.38   15.20
   5  -1   3  209.18   11.00
   5   1  -3  227.78   14.80
  -5   1   3  216.58   15.70
  -5  -1  -3  236.58   15.20
  -5  -1  -3  220.18   15.30
   5  -1   3  205.68   13.90
   5   1  -3  223.48   15.30
   5  -1   3  211.18   13.00
  -5  -1  -3  210.28   12.50
  -5   1  -3  211.28   14.50
  -5   1  -3  207.18   14.30
   5  -1  -3  203.28   14.40
   5  -1  -3  208.88   16.40
  -5  -1   3  197.88   14.70
  -5   1  -3  205.08   10.90
  -5  -1   3  189.18   14.30
   5  -1  -3  207.28   15.20
  -5  -1   3  222.08   16.20
   5   1   3  231.28   13.00
   5  -1  -3  205.18   14.60
   6  -1   3   -3.60    4.20
  -6   1   3    0.10    5.10
  -6  -1  -3    9.10    5.90
  -6  -1  -3    0.70    4.10
   6  -1   3   -2.40    3.70
   6  -1   3   12.40    5.00
   6   1  -3   -5.50    3.90
  -6  -1  -3    1.80    5.40
   6   1  -3    0.10    5.30
   6   1  -3    3.30    5.80
  -6   1   3    1.10    5.50
  -6   1   3   -5.70    4.40
  -6   1  -3   -3.50    4.10
   6  -1  -3    4.90    5.80
  -6  -1   3   11.60    6.40
  -6  -1   3    0.90    5.60
   6   1   3    5.70    5.60
   6   1   3    3.10    5.00
   6  -1  -3    1.90    5.00
  -6   1  -3    7.70    4.30
  -6   1  -3    0.90    4.10
   6  -1  -3    4.20    5.40
  -6  -1   3    4.90    4.70
   6  -1  -3   -7.30    4.00
  -7   1   3  910.11   36.20
   7  -1   3  894.01   30.90
  -7   1   3  937.71   37.50
  -7  -1  -3  948.71   33.90
   7   1  -3  982.60   43.40
   7  -1   3  941.81   37.50
   7  -1   3  895.71   33.80
   7   1  -3  871.11   36.40
  -7  -1  -3  913.31   38.50
  -7  -1  -3  937.91   37.70
  -7   1   3  935.81   40.00
   7   1  -3  927.01   36.80
  -7   1  -3  931.31   37.40
  -7  -1   3  919.51   37.90
   7   1   3  933.31   33.40
   7  -1  -3  899.71   36.00
   7   1   3  937.41   38.60
   7  -1  -3  939.81   37.40
   7  -1  -3  928.11   41.90
  -7  -1   3  967.80   38.30
   7  -1  -3  887.01   38.70
  -7  -1   3  870.71   39.20
  -7   1  -3  901.11   30.70
  -7   1  -3  872.81   37.30
  -8  -1  -3   -2.00    5.20
  -8  -1  -3   -0.30    4.80
  -8   1   3    6.50    7.70
  -8   1   3    1.60    4.90
  -8   1   3   -1.90    4.90
  -8  -1  -3    8.00    7.80
   8   1  -3    1.30    6.40
   8  -1   3   -5.60    4.40
   8  -1   3    0.80    5.00
   8   1  -3    1.40    6.00
   8   1  -3    3.40    5.40
   8  -1   3   11.50    6.40
  -8   1  -3    6.00    5.50
  -8   1  -3    0.30    6.00
  -8  -1   3   -2.80    6.20
  -8  -1   3    4.10    6.30
   8  -1  -3    2.90    6.00
  -8  -1   3    3.70    8.10
   8   1   3   -3.10    5.00
   8  -1  -3    2.40    4.00
   8   1   3    6.00    5.40
   8  -1  -3    7.90    7.40
  -8   1  -3    0.90    3.70
   9  -1   3  267.87   21.50
  -9   1   3  278.37   23.20
   9   1  -3  256.57   25.10
   9  -1   3  269.37   17.00
   9   1  -3  302.67   21.50
   9   1  -3  297.67   21.40
  -9   1   3  279.27   22.20
  -9  -1  -3  281.87   22.80
  -9  -1  -3  288.37   22.20
  -9  -1  -3  252.87   17.20
  -9  -1   3  302.27   24.20
   9  -1  -3  247.18   19.40
  -9  -1   3  242.88   21.10
  -9   1  -3  254.27   21.70
   9  -1  -3  273.97   21.20
  -9   1  -3  259.27   21.30
   9  -1  -3  265.17   24.50
  -9  -1   3  295.47   22.10
   9   1   3  259.97   22.30
   9   1   3  230.68   17.70
  10   1  -3   21.90    9.60
 -10  -1  -3   31.40   10.20
  10  -1   3   24.40    8.60
  10  -1   3   18.80    9.40
  10   1  -3   44.80   12.60
 -10  -1  -3   41.80   13.00
 -10  -1  -3   39.50    8.70
 -10   1   3   26.40   10.90
  10   1  -3   41.20   12.90
 -10   1   3   15.40    8.30
 -10  -1   3   22.70    8.60
  10  -1  -3   37.80   11.70
 -10   1  -3   31.30   11.40
  10   1   3   16.90    8.80
 -10  -1   3   32.90    9.90
  10  -1  -3   19.40    8.50
 -10   1  -3   24.30    9.80
 -10  -1   3   45.20   12.00
  10   1   3   26.80    9.00
  10  -1  -3   41.50   10.90
 -11  -1  -3   63.39   14.90
  11  -1   3   65.19   13.80
 -11   1   3   77.09   17.90
 -11  -1  -3   55.79   12.90
 -11   1   3   46.50   11.80
  11   1  -3   88.99   18.20
  11  -1  -3   76.79   18.50
  11  -1  -3  110.19   20.20
 -11   1  -3   74.79   17.10
  11   1   3   81.59   15.90
 -11   1  -3   73.29   15.20
 -11  -1   3   48.60   12.20
   0  -2   3   27.60    4.00
   0   2   3   29.10    3.90
   0   2   3   28.00    3.20
   0  -2   3   29.40    3.40
   0   2  -3   22.80    2.80
   0  -2   3   29.20    2.60
   0  -2  -3   30.60    4.00
   0   2  -3   31.20    4.20
   0  -2  -3   27.40    3.00
   1  -2   3 2810.12   67.19
   1   2  -3 2869.11   65.79
   1  -2   3 2774.72   63.59
  -1   2   3 2737.43   66.29
  -1   2   3 2794.22   64.79
  -1  -2  -3 2692.23   62.79
  -1   2  -3 2808.92   67.59
  -1   2  -3 2771.02   63.99
   1  -2  -3 2750.52   65.29
  -1   2  -3 2930.11   64.09
  -1  -2   3 2854.21   66.69
  -1  -2   3 2862.81   65.59
   1   2   3 2797.12   65.29
   1  -2  -3 2814.32   68.49
  -1   2  -3 2787.62   63.49
  -1  -2   3 2768.12   68.59
   2  -2   3   19.20    3.30
   2  -2   3   31.50    5.60
   2   2  -3   19.20    3.90
  -2   2   3   24.50    4.30
  -2  -2  -3   25.40    5.10
   2  -2   3   20.70    3.00
  -2   2   3   20.00    4.20
   2   2  -3   20.70    5.00
  -2   2   3   17.40    4.40
   2   2  -3   24.70    4.80
   2  -2   3   24.50    3.50
   2  -2  -3   17.90    4.10
  -2   2  -3   20.50    3.30
  -2   2  -3   18.30    3.10
  -2   2  -3   18.30    3.50
   2  -2  -3   13.20    3.70
  -2  -2   3   22.70    4.50
   2  -2  -3   21.70    4.20
  -2  -2   3   24.00    5.50
  -2  -2   3   19.80    4.10
   2  -2  -3   21.00    4.50
   3  -2   3 1283.17   34.20
  -3   2   3 1269.97   35.80
  -3  -2  -3 1242.98   34.80
  -3   2   3 1194.28   39.10
   3   2  -3 1188.48   37.70
  -3  -2  -3 1234.18   35.00
   3   2  -3 1286.87   37.90
   3  -2   3 1234.08   29.40
   3  -2   3 1252.67   34.60
  -3   2   3 1247.78   37.40
   3  -2   3 1262.87   33.90
   3   2  -3 1228.48   36.00
  -3   2  -3 1233.38   34.70
   3  -2  -3 1195.98   36.60
   3  -2  -3 1219.88   37.60
  -3  -2   3 1227.38   38.30
  -3  -2   3 1215.48   37.70
   3  -2  -3 1218.58   36.10
   3   2   3 1248.68   35.40
   3  -2  -3 1198.58   38.70
  -3   2  -3 1222.78   34.80
  -3  -2   3 1217.98   36.10
  -4   2   3  118.49   11.10
   4  -2   3   92.49    8.90
   4  -2   3  100.19    6.30
  -4  -2  -3  115.29    9.90
   4   2  -3   90.79    9.40
  -4   2   3  115.69   10.70
   4  -2   3  101.29    8.60
  -4  -2  -3  106.59    9.40
   4   2  -3   87.49   10.50
  -4  -2  -3  120.79   10.60
   4  -2   3   88.59    8.70
   4  -2  -3  100.29   11.40
  -4  -2   3  101.59   11.00
  -4   2  -3  103.39    9.40
  -4   2  -3   96.49    9.60
   4   2   3   98.19    9.60
   4  -2  -3  122.29   10.60
   4  -2  -3  119.89   10.60
  -4  -2   3  114.59   11.40
   4  -2  -3  107.49   10.70
  -4  -2   3   79.89    9.70
  -5  -2  -3  137.89   12.60
   5  -2   3  152.88   11.30
   5  -2   3  165.58   12.50
   5   2  -3  167.28   12.90
  -5  -2  -3  166.68   12.90
  -5  -2  -3  149.79   11.50
  -5   2   3  187.18   14.60
  -5   2   3  157.38   13.20
   5   2  -3  166.08   14.00
   5  -2  -3  139.89   12.10
  -5  -2   3  169.68   14.00
  -5   2  -3  153.48    8.70
  -5  -2   3  174.88   13.90
  -5   2  -3  171.48   13.00
   5  -2  -3  163.48   14.40
  -5   2  -3  160.28   12.60
  -5  -2   3  165.78   14.10
   5   2   3  171.68   12.20
   5  -2  -3  162.98   13.70
   5  -2  -3  171.48   13.40
  -6  -2  -3    5.40    5.40
  -6   2   3    0.10    5.20
   6   2  -3    2.60    6.00
   6  -2   3    1.80    3.90
  -6  -2  -3   -1.40    4.80
  -6   2   3   -7.10    4.50
   6   2  -3    2.60    4.60
  -6  -2  -3    0.60    4.50
   6  -2   3    0.60    4.40
   6  -2   3   -2.90    3.90
   6  -2  -3    7.80    5.00
  -6   2  -3   -1.50    3.70
  -6  -2   3    2.80    5.90
  -6  -2   3   -0.20    5.10
   6  -2  -3    3.20    4.80
   6  -2  -3    3.60    4.20
  -6  -2   3   -3.60    4.60
  -6   2  -3    3.00    4.70
   6   2   3    0.30    4.60
   6  -2  -3    8.80    5.80
  -7  -2  -3   63.59   10.90
   7   2  -3   68.79   12.70
  -7  -2  -3   68.49   12.00
   7   2  -3   77.89   13.60
  -7   2   3   70.89   13.00
   7  -2   3   56.99    9.70
   7   2  -3   77.59   12.10
   7  -2   3   69.89   11.10
  -7  -2  -3   76.39   10.20
  -7   2   3   70.49   12.30
   7  -2   3   55.69    7.90
   7  -2  -3   62.19   12.40
   7   2   3   89.29   12.90
  -7  -2   3   68.59   11.50
   7  -2  -3   64.19   11.50
  -7   2  -3   66.59   12.30
   7  -2  -3   79.49   13.00
  -7  -2   3   64.49   12.60
  -7  -2   3   48.60   11.90
   7  -2  -3   45.60   10.20
  -7   2  -3   80.99   13.40
   8  -2   3  133.89   11.20
   8   2  -3  147.59   18.10
  -8  -2  -3  132.69   13.20
  -8   2   3  149.59   16.50
   8  -2   3  132.99   13.60
   8   2  -3  130.89   14.40
   8   2  -3  141.39   15.60
  -8   2   3  113.09   15.60
  -8  -2  -3  136.59   16.20
   8  -2   3  139.09   15.10
  -8  -2  -3  140.39   25.70
  -8  -2   3  141.99   15.20
   8  -2  -3  127.59   13.50
   8   2   3  136.39   15.50
   8  -2  -3  139.19   15.80
  -8   2  -3  121.19   16.40
  -8  -2   3  128.89   18.00
   8  -2  -3  148.79   14.80
   8   2   3  127.39   13.60
   8  -2  -3  158.28   18.10
  -8   2  -3  126.99   14.80
   9  -2   3  161.08   15.30
   9   2  -3  142.39   15.50
  -9  -2  -3  129.09   13.30
  -9   2   3  154.08   17.30
   9  -2   3  134.09   15.80
   9   2  -3  137.69   21.00
   9   2  -3  134.79   15.60
   9  -2   3   95.89   11.00
  -9  -2  -3  108.99   15.50
  -9   2   3  131.09   18.90
  -9  -2  -3  140.69   17.10
   9  -2  -3  140.49   18.60
  -9  -2   3  127.39   20.40
  -9  -2   3  162.58   17.00
  -9  -2   3  118.29   16.00
   9  -2  -3  132.79   15.80
   9   2   3  147.29   17.70
   9  -2  -3  112.99   14.00
   9   2   3  116.59   14.00
  -9   2  -3  148.59   17.00
  -9   2  -3  139.69   16.00
  10   2  -3    0.80    6.70
  10  -2   3   -3.80    5.40
 -10  -2  -3    3.40    6.80
  10  -2   3   -0.20    5.50
 -10   2   3   -1.20    6.60
 -10  -2  -3    3.80    5.70
  10   2  -3   -3.30    7.20
 -10   2   3    0.30    6.30
  10   2  -3    1.20    7.40
 -10  -2  -3   11.90    6.60
 -10  -2   3    2.90    7.00
 -10   2  -3    1.60    6.70
  10  -2  -3    5.80    6.80
 -10  -2   3    0.00    6.10
  10   2   3   -5.70    6.70
  10  -2  -3   -3.90    7.30
  10  -2  -3   -5.20    5.90
 -10   2  -3    4.20    6.40
 -11  -2  -3  273.37   24.90
 -11   2   3  285.17   24.60
  11   2  -3  251.37   22.70
  11   2  -3  267.47   27.90
  11  -2   3  319.57   25.40
 -11   2   3  331.37   29.70
 -11  -2  -3  287.27   19.90
 -11  -2  -3  275.17   24.10
 -11   2  -3  228.58   23.30
 -11  -2   3  301.07   24.90
  11  -2  -3  251.37   20.70
 -11   2  -3  272.17   25.20
  11   2   3  257.77   24.50
  11  -2  -3  245.28   26.20
 -11  -2   3  263.67   22.20
 -11  -2   3  310.37   35.60
   0   3   3    1.10    2.80
   0  -3   3    0.40    2.00
   0   3   3   -1.30    2.40
   0  -3   3   -1.80    2.40
   0   3  -3    1.60    2.90
   0  -3   3   -1.80    2.80
   0  -3  -3   -0.10    2.50
   0   3  -3   -2.00    2.10
   0   3  -3    0.50    2.10
   0  -3  -3    0.50    2.60
  -1   3   3 3510.95   88.09
  -1   3   3 3733.03   84.29
   1   3  -3 4042.10   87.29
   1  -3   3 3575.04   86.99
   1  -3   3 3615.54   82.09
   1  -3   3 3642.54   83.19
  -1   3   3 3552.34   85.19
   1  -3   3 3651.33   83.69
  -1   3  -3 3705.23   87.59
  -1   3  -3 3681.43   84.29
   1  -3  -3 3560.04   85.89
  -1  -3   3 3705.23   84.99
  -1  -3   3 3512.25   87.99
   1  -3  -3 3622.74   87.69
   1  -3  -3 3681.83   84.89
  -1   3  -3 3642.04   83.49
   1   3   3 3577.74   85.49
  -1   3  -3 3786.72   83.79
   2   3  -3    4.80    4.10
   2   3  -3    4.70    3.10
  -2  -3  -3    2.40    3.50
   2  -3   3    7.40    3.90
   2  -3   3   -0.40    2.30
   2  -3   3    3.90    2.10
  -2   3   3    4.30    2.90
   2  -3   3    3.30    2.30
  -2   3   3    4.90    3.60
  -2   3   3   -0.30    2.40
  -2   3  -3    3.60    2.70
  -2  -3   3    5.20    3.80
   2  -3  -3    6.50    3.70
   2  -3  -3    4.80    2.80
   2  -3  -3    3.40    2.70
  -2   3  -3    6.80    2.40
  -2   3  -3    4.00    2.30
  -2  -3   3    5.20    3.00
  -2  -3   3    4.50    2.90
   3  -3   3  566.74   19.00
  -3  -3  -3  576.04   19.90
   3   3  -3  526.95   22.30
  -3   3   3  542.85   21.30
  -3   3   3  510.85   23.00
   3  -3   3  568.04   18.80
   3   3  -3  542.05   20.40
  -3  -3  -3  574.24   21.20
   3  -3   3  549.74   19.00
  -3  -3   3  552.04   22.60
   3  -3  -3  544.05   22.90
  -3  -3   3  554.74   20.80
   3  -3  -3  567.24   21.90
   3  -3  -3  550.84   21.00
   3   3   3  542.45   21.00
  -3   3  -3  541.35   18.90
  -3  -3   3  583.74   23.30
   3  -3  -3  538.45   20.50
  -3   3  -3  547.45   19.50
  -3   3  -3  566.84   19.80
  -4   3   3  103.89   11.60
   4   3  -3   76.09   10.20
  -4   3   3   99.59   10.20
  -4  -3  -3   87.99    9.10
   4  -3   3   85.09    5.50
   4   3  -3   88.49    9.30
  -4  -3  -3   73.09    9.00
   4  -3   3   92.29    8.80
   4  -3   3   92.59    8.80
  -4   3   3   85.49    9.60
   4  -3   3   86.49    8.50
   4  -3  -3   84.09    9.20
  -4  -3   3  102.89   10.30
   4  -3  -3   84.59    9.90
  -4   3  -3   72.89    8.20
  -4  -3   3   87.89   10.80
  -4   3  -3   91.79    9.50
   4  -3  -3   81.89    9.40
   4   3   3   77.59   10.00
  -4  -3   3   93.19   10.60
   4  -3  -3   82.89   10.50
   5  -3   3  240.58   14.80
   5  -3   3  220.38   16.80
  -5  -3  -3  255.27   15.70
   5   3  -3  218.28   16.10
   5   3  -3  245.18   15.20
  -5  -3  -3  240.18   15.20
  -5  -3  -3  248.98   16.30
   5  -3   3  239.18   10.30
   5  -3   3  226.68   13.90
  -5   3   3  229.18   15.50
  -5   3   3  230.78   16.00
  -5   3  -3  230.38   14.60
  -5  -3   3  226.08   15.60
   5  -3  -3  223.38   15.20
   5  -3  -3  226.68   14.90
  -5   3  -3  219.48   14.80
   5  -3  -3  256.47   16.80
   5  -3  -3  241.18   17.60
  -5  -3   3  241.88   17.00
   5   3   3  232.48   15.10
  -5  -3   3  252.07   17.30
  -6  -3  -3    9.50    6.40
   6  -3   3    6.90    3.90
   6  -3   3    6.80    5.50
  -6   3   3    9.60    6.60
   6  -3   3    3.30    4.50
  -6   3   3    4.10    5.00
  -6  -3  -3   14.40    6.60
  -6  -3  -3    6.20    5.50
   6   3  -3    3.30    6.30
   6   3   3    2.50    5.80
  -6   3  -3    4.20    5.00
  -6  -3   3   11.60    6.10
   6  -3  -3    4.20    5.80
  -6   3  -3    8.90    5.60
   6  -3  -3    9.00    6.30
  -6  -3   3    2.90    5.50
  -6  -3   3    4.00    5.70
   6  -3  -3   11.10    5.80
   6  -3  -3    3.40    5.10
  -7  -3  -3  161.08   14.10
   7   3  -3  173.58   14.90
  -7   3   3  165.58   16.30
   7  -3   3  173.08   14.20
   7   3  -3  164.38   16.00
   7  -3   3  174.88   10.90
  -7  -3  -3  163.48   15.50
  -7  -3  -3  161.68   15.90
   7  -3   3  190.28   15.50
  -7   3   3  181.38   16.10
   7  -3  -3  145.69   15.30
   7  -3  -3  153.18   14.30
   7  -3  -3  178.98   17.80
   7   3   3  184.58   15.40
  -7  -3   3  179.48   16.30
   7  -3  -3  168.98   15.60
  -7   3  -3  186.38   15.80
  -7   3  -3  172.38   15.80
  -7  -3   3  134.29   15.10
  -7  -3   3  178.38   17.40
   8   3  -3   91.09   14.30
   8  -3   3   74.09    8.80
  -8  -3  -3   69.69   19.30
  -8   3   3   94.39   15.00
  -8   3   3   71.69   12.50
   8  -3   3   77.59   12.40
   8  -3   3   81.59   12.60
   8   3  -3   92.49   15.90
   8   3  -3   70.79   13.20
  -8  -3  -3   83.19   11.50
  -8  -3  -3   79.29   14.70
   8  -3  -3   86.39   13.80
  -8   3  -3   81.89   18.00
   8  -3  -3   95.29   14.60
  -8   3  -3   91.89   14.40
   8  -3  -3   79.39   10.90
   8   3   3   89.09   14.00
  -8  -3   3   68.29   12.20
  -8  -3   3  106.19   13.60
   8   3   3   83.99   14.30
   8  -3  -3   79.19   15.70
  -8  -3   3   96.79   17.60
   9   3  -3  270.27   32.40
  -9  -3  -3  251.37   21.20
   9   3  -3  257.87   21.10
   9  -3   3  272.47   21.30
  -9   3   3  313.17   23.90
  -9   3   3  260.27   21.50
  -9  -3  -3  278.87   23.10
   9  -3   3  235.98   14.80
  -9  -3  -3  268.57   19.20
   9  -3   3  279.57   19.40
   9   3  -3  309.17   27.20
   9  -3  -3  231.18   22.70
  -9  -3   3  243.88   22.80
  -9   3  -3  289.47   21.90
   9   3   3  305.37   24.60
  -9   3  -3  237.38   21.90
  -9  -3   3  249.18   21.40
  -9  -3   3  265.87   21.60
   9  -3  -3  287.87   21.90
   9  -3  -3  264.27   19.70
   9   3   3  243.08   20.20
   9  -3  -3  279.97   23.10
 -10   3   3   -4.10    5.40
  10  -3   3    8.10    7.30
 -10  -3  -3   12.90    5.90
  10  -3   3   -1.00    6.30
 -10  -3  -3    6.20    6.10
  10  -3   3    8.40    6.30
 -10  -3  -3    2.90    5.40
  10   3  -3   -2.70    6.90
 -10   3   3    3.50    5.80
 -10  -3   3    3.00    6.20
  10   3   3    4.30    6.60
 -10  -3   3    9.70    7.30
  10  -3  -3    8.10    6.90
  10  -3  -3   11.00    6.20
 -10  -3   3   20.00    8.90
  10  -3  -3   12.00    8.90
 -10   3  -3   18.30    7.90
 -10   3  -3    6.00    7.30
 -11  -3  -3  197.28   22.30
 -11  -3  -3  228.68   18.10
  11   3  -3  209.58   25.50
 -11   3   3  182.58   20.70
 -11   3   3  202.98   23.20
  11  -3   3  151.98   22.60
  11  -3   3  170.78   20.30
 -11  -3  -3  181.58   19.70
 -11   3  -3  214.68   21.70
 -11  -3   3  181.88   21.70
  11  -3  -3  152.18   16.70
 -11  -3   3  205.58   21.00
 -11   3  -3  190.58   20.50
  11   3   3  191.68   22.10
 -11  -3   3  221.88   20.40
  11  -3  -3  180.38   22.10
   0  -4  -3 2188.28   55.49
   0  -4  -3 2376.66   57.79
   0   4   3 2137.29   54.79
   0  -4   3 2437.76   56.99
   0  -4   3 2278.57   57.89
   0   4  -3 2373.36   54.69
   0   4   3 2419.26   58.59
   0  -4   3 2321.27   54.29
   0   4  -3 2361.56   56.79
  -1   4   3    3.10    4.00
   1  -4   3    1.80    3.20
  -1   4   3   -2.20    2.40
   1   4  -3    0.80    2.00
   1  -4   3    0.70    2.30
   1   4  -3   -0.50    2.60
   1  -4   3    0.40    2.00
   1  -4   3    1.30    1.60
  -1   4   3    2.30    2.40
  -1  -4   3   -1.80    2.20
  -1   4  -3    1.50    2.30
  -1  -4   3   -0.10    3.50
   1  -4  -3    1.30    2.40
   1   4   3    1.00    2.80
  -1   4  -3    3.20    3.30
  -1   4  -3    3.90    2.70
   1  -4  -3    0.00    2.60
  -1   4  -3    1.20    2.20
  -1  -4   3   -1.80    2.00
   1  -4  -3    0.10    2.40
  -2   4   3   10.80    4.20
  -2  -4  -3   15.50    5.30
   2  -4   3   17.30    3.70
  -2   4   3   13.00    3.50
   2   4  -3   16.70    5.10
   2  -4   3   15.30    3.40
   2  -4   3   14.60    4.40
   2  -4   3   20.90    3.40
   2  -4   3   12.90    3.00
  -2   4   3   13.60    4.00
  -2   4  -3    8.80    3.30
   2  -4  -3   14.90    4.50
   2  -4  -3   18.90    4.10
  -2   4  -3   15.90    2.90
  -2  -4   3   13.00    3.90
  -2  -4   3   16.90    5.90
   2  -4  -3   10.50    3.30
   3   4  -3  222.88   12.40
   3  -4   3  219.58   10.90
   3  -4   3  197.28   10.90
   3   4  -3  210.98   14.20
  -3   4   3  218.18   12.10
   3  -4   3  203.58    7.50
  -3   4   3  211.88   14.70
   3  -4   3  215.38   11.00
  -3   4   3  192.28   14.10
   3  -4   3  220.88   14.40
  -3  -4  -3  212.48   13.70
   3  -4  -3  227.08   16.30
  -3  -4   3  198.88   14.40
   3  -4  -3  229.48   12.90
   3  -4  -3  208.28   12.80
  -3   4  -3  216.38   10.60
  -3  -4   3  193.68   13.00
  -3   4  -3  202.88   11.40
  -3   4  -3  215.28   11.70
  -3  -4   3  200.18   14.30
   3  -4  -3  212.18   12.30
  -4   4   3   44.00    8.80
  -4  -4  -3   56.19    8.20
   4  -4   3   47.00    4.50
  -4   4   3   57.59    8.90
   4  -4   3   62.69    8.50
   4  -4   3   55.99    7.60
   4   4  -3   60.69    8.80
  -4   4   3   43.00    7.20
   4  -4   3   50.19    7.10
   4   4  -3   43.60    8.50
  -4   4  -3   62.59    8.30
  -4   4  -3   46.30    7.90
  -4   4  -3   52.89    7.50
  -4  -4   3   33.30    7.00
   4  -4  -3   58.39    9.40
  -4  -4   3   51.39    8.80
   4  -4  -3   42.40    7.50
  -4  -4   3   77.09   12.10
   4  -4  -3   59.79    9.80
   4   4   3   74.39   11.10
   4  -4  -3   45.20    8.10
   5  -4   3 2829.02   74.39
   5   4  -3 2634.84   77.29
  -5   4   3 2843.72   77.19
   5  -4   3 2722.43   65.79
  -5  -4  -3 2747.33   74.99
  -5   4   3 2832.22   75.09
   5  -4   3 2772.82   72.89
   5  -4   3 2779.82   74.19
   5   4  -3 2773.62   75.09
  -5  -4  -3 2708.53   75.09
   5  -4  -3 2820.62   79.69
  -5  -4   3 2706.63   75.89
   5  -4  -3 2652.33   77.09
  -5   4  -3 2713.33   73.49
  -5  -4   3 2699.43   78.49
   5   4   3 2770.62   75.59
  -5  -4   3 2668.33   78.29
   5  -4  -3 2736.93   75.69
   5  -4  -3 2767.72   74.99
  -5   4  -3 2763.82   74.29
  -6  -4  -3   25.60    7.70
   6  -4   3   32.40    6.00
   6   4  -3   29.60    8.90
   6  -4   3   24.70    6.70
   6  -4   3   33.80    7.70
  -6  -4  -3   23.40    8.60
  -6   4   3   29.90    7.80
   6   4  -3   21.80    7.00
  -6   4   3   17.30    7.10
  -6  -4  -3   34.80    8.90
   6  -4   3   21.80    6.20
   6  -4  -3   32.30    8.60
   6  -4  -3   30.10   10.00
  -6  -4   3   30.40    9.30
   6  -4  -3   25.80    7.50
  -6   4  -3   23.90    6.80
  -6   4  -3   22.90    7.80
  -6  -4   3   19.40    8.00
   6  -4  -3   26.80    7.80
   6   4   3   26.00    8.80
  -6  -4   3   19.60    8.00
  -7   4   3    1.90    5.10
  -7  -4  -3    0.00    4.90
   7  -4   3    3.30    4.60
   7  -4   3    2.70    5.20
  -7  -4  -3   -2.50    4.50
   7  -4   3    4.00    3.90
   7   4  -3   -4.00    4.90
  -7   4   3    6.10    6.30
   7   4  -3   -2.50    4.60
  -7  -4  -3    0.40    5.30
   7  -4  -3    9.40    5.50
  -7  -4   3   -1.20    3.90
  -7  -4   3    1.80    5.40
   7  -4  -3    7.90    6.20
   7  -4  -3    8.60    5.60
  -7  -4   3    2.30    6.20
   7  -4  -3    6.50    5.30
  -7   4  -3    4.70    5.50
   7   4   3    6.90    7.20
  -7   4  -3    1.30    5.30
   8  -4   3   12.90    6.30
  -8   4   3   15.30    7.90
  -8  -4  -3   17.10    7.20
  -8  -4  -3    6.00    7.20
  -8   4   3   11.40    7.40
   8  -4   3   10.50    5.30
  -8  -4  -3    8.50    6.50
   8  -4   3    6.10    5.20
   8   4  -3    5.40    7.20
  -8   4  -3    4.90    6.20
  -8  -4   3   20.10    8.30
  -8  -4   3    4.30    5.30
   8  -4  -3   20.30    7.40
   8  -4  -3   16.20    6.70
   8  -4  -3    9.20    5.20
   8  -4  -3    7.70    6.90
   9  -4   3  869.51   36.20
   9  -4   3  841.32   29.00
   9   4  -3  806.82   39.40
  -9   4   3  822.72   39.00
  -9  -4  -3  845.52   40.60
  -9   4   3  864.51   41.40
  -9  -4  -3  867.91   42.40
  -9  -4  -3  895.91   38.00
   9   4  -3  923.81   48.30
   9  -4   3  902.01   39.30
  -9   4  -3  914.31   45.00
   9  -4  -3  882.01   43.70
   9   4   3  841.02   37.70
   9  -4  -3  858.51   41.00
   9  -4  -3  823.92   50.59
  -9  -4   3  875.21   41.10
  -9  -4   3  867.91   41.30
  -9  -4   3  817.82   42.70
   9  -4  -3  876.01   42.20
   9   4   3  916.81   44.10
 -10  -4  -3   38.20   11.20
  10  -4   3  110.49   16.70
 -10   4   3   67.09   14.10
  10   4  -3   74.29   17.30
 -10  -4  -3   57.49   12.10
 -10  -4  -3   87.69   12.50
 -10   4   3   40.20   10.60
  10  -4   3   63.69   12.70
  10  -4   3   68.69    9.20
  10  -4  -3   94.29   11.80
  10  -4  -3   78.49   16.00
  10  -4  -3   81.79   17.10
 -10  -4   3   88.39   17.00
 -10   4  -3   73.09   14.90
 -10   4  -3   63.29   13.50
 -10  -4   3   62.49   13.50
  10   4   3   63.19   15.60
  11  -4   3   94.49   16.80
 -11  -4  -3  103.49   25.10
  11  -4   3   99.89   19.90
 -11   4   3  102.99   19.70
 -11  -4  -3  106.89   15.30
  11   4  -3   93.79   18.90
 -11   4   3   98.79   16.70
  11   4  -3  130.49   24.20
 -11  -4  -3   80.39   14.50
  11  -4  -3   88.49   16.70
 -11  -4   3  124.69   16.50
 -11   4  -3  102.39   16.40
 -11   4  -3  116.09   19.00
 -11  -4   3  130.39   22.50
  11   4   3   96.49   19.10
  11  -4  -3  126.09   15.20
 -11  -4   3   94.69   16.30
   0   5  -3   -0.30    2.70
   0  -5   3    1.80    2.50
   0   5  -3   -0.50    2.20
   0   5   3    0.40    2.70
   0   5  -3    0.40    2.60
   0   5   3   -0.70    2.40
   0  -5  -3   -0.60    2.80
   0  -5   3    0.90    3.30
   0  -5  -3    1.10    2.60
   0  -5   3   -1.90    2.20
   1   5  -3   52.99    7.90
  -1  -5  -3   37.90    2.90
   1  -5   3   38.60    5.40
  -1  -5  -3   48.00    4.80
  -1   5   3   47.50    5.50
   1  -5   3   48.60    4.10
   1  -5   3   48.60    4.90
   1   5  -3   41.40    4.60
   1  -5   3   45.40    5.60
  -1   5   3   55.09    7.60
   1  -5  -3   45.50    5.70
  -1  -5   3   39.50    6.20
   1   5   3   36.60    4.90
  -1  -5   3   43.20    4.60
   1  -5  -3   40.40    5.90
  -1   5  -3   48.70    4.80
  -1   5  -3   59.99    7.50
  -1   5  -3   45.00    5.70
   1  -5  -3   51.19    5.70
   2  -5   3   33.40    4.80
   2   5  -3   38.90    8.30
  -2   5   3   41.40    5.60
   2  -5   3   38.00    5.40
   2  -5   3   45.40   11.30
  -2  -5  -3   40.20    7.90
   2  -5   3   37.70    5.10
  -2   5   3   22.20    5.10
   2  -5   3   36.20    4.60
  -2   5   3   35.60    5.20
   2  -5  -3   35.80    5.50
   2  -5  -3   35.90    6.10
  -2   5  -3   38.30    4.10
  -2  -5   3   43.80    6.10
  -2   5  -3   37.60    5.60
   2  -5  -3   39.10    6.00
  -2   5  -3   35.60    5.10
  -2  -5   3   51.09    8.90
   3  -5   3  180.68   10.20
   3  -5   3  162.38   13.60
  -3   5   3  155.88   13.30
   3   5  -3  157.58   13.30
   3  -5   3  161.08    9.90
  -3   5   3  162.08   11.40
  -3   5   3  177.48   11.10
   3  -5   3  163.18   10.30
  -3  -5   3  166.28   12.30
  -3  -5   3  163.68   11.50
   3  -5  -3  171.38   11.80
  -3   5  -3  163.98   11.00
   3  -5  -3  159.18   12.60
   3  -5  -3  185.78   11.90
  -3  -5   3  169.98   13.70
  -3   5  -3  163.08   10.90
  -3   5  -3  179.98    9.60
   4  -5   3    3.00    3.70
   4   5  -3    4.20    5.30
  -4   5   3    9.40    5.40
   4  -5   3    9.60    4.40
  -4   5   3    7.40    5.00
  -4  -5  -3   11.90    5.20
  -4   5   3    9.50    5.50
   4  -5   3   11.90    5.00
   4  -5   3    7.40    3.10
   4  -5   3    9.10    6.40
  -4  -5  -3    6.10    6.10
  -4   5  -3    9.20    5.00
  -4   5  -3    8.00    4.80
  -4   5  -3   10.00    4.20
   4   5   3   10.60    6.20
   4  -5  -3    8.80    4.90
   4  -5  -3    9.40    5.20
   4  -5  -3    9.20    4.90
  -4  -5   3   12.50    5.60
   4  -5  -3    4.00    4.40
  -4  -5   3    7.40    6.40
  -4  -5   3    6.30    5.40
  -5  -5  -3   14.50    6.60
  -5   5   3   12.30    5.60
   5  -5   3   15.80    5.30
  -5   5   3    4.30    6.10
   5   5  -3   14.60    7.10
   5  -5   3    5.50    5.20
  -5  -5  -3   12.90    6.10
   5  -5   3   10.50    5.10
  -5   5   3    7.20    6.00
   5  -5  -3    7.70    5.40
  -5  -5   3    6.90    5.60
   5  -5  -3    6.70    5.30
   5   5   3   16.10    7.50
   5  -5  -3    5.60    5.10
  -5   5  -3    7.80    4.70
  -5  -5   3   10.10    5.90
  -5   5  -3    2.90    5.30
  -5  -5   3   10.80    7.50
  -5   5  -3   13.50    5.90
   5  -5  -3    9.60    5.40
  -6   5   3    6.00    5.10
  -6  -5  -3    1.40    5.70
   6   5  -3    8.30    7.50
   6  -5   3    4.20    5.00
  -6  -5  -3    2.80    5.40
  -6  -5  -3    5.80    5.50
   6  -5   3    4.60    4.70
   6  -5   3   12.30    5.90
  -6   5   3   -2.20    5.00
  -6   5  -3    4.70    5.90
   6  -5  -3   12.50    6.70
   6  -5  -3    6.10    4.90
  -6  -5   3   10.00    6.10
  -6  -5   3   18.20    7.80
  -6  -5   3    5.20    6.80
   6   5   3    2.60    6.50
   6  -5  -3    8.80    5.90
  -6   5  -3    2.70    4.50
  -7  -5  -3   42.40   10.40
  -7   5   3   57.79   11.50
   7  -5   3   62.49   10.20
   7  -5   3   54.99    6.30
  -7  -5  -3   73.29   12.70
  -7   5   3   56.39   10.60
  -7  -5  -3   52.79   10.60
   7  -5   3   49.40   10.00
   7  -5   3   44.50   15.20
   7   5  -3   39.40   10.20
   7  -5  -3   49.60   10.00
  -7   5  -3   52.79    9.90
   7  -5  -3   57.09   10.90
   7  -5  -3   54.49   10.40
   7  -5  -3   62.89   12.30
  -7  -5   3   56.09   12.00
  -7  -5   3   53.49   12.00
  -7  -5   3   56.49   12.20
  -7   5  -3   59.69   11.60
  -8  -5  -3    1.50    5.40
  -8  -5  -3   -5.70    4.80
   8  -5   3   -0.20    3.90
   8  -5   3    3.20    5.60
   8  -5   3   -0.10    4.50
  -8   5   3    5.30    6.20
  -8   5   3    0.60    8.70
  -8  -5  -3    0.40    4.60
   8   5  -3   -0.50    6.30
   8  -5  -3   -1.60    4.30
   8  -5  -3    1.50    6.00
  -8   5  -3   -0.70    5.00
  -8  -5   3    1.20    5.20
   8  -5  -3    2.90    5.10
   8  -5  -3    4.70    6.90
   8   5   3    1.30    7.90
  -8   5  -3    6.30    6.10
  -8  -5   3   11.20    6.30
  -8  -5   3   -1.30    5.40
  -9   5   3   64.49   13.40
   9  -5   3   76.69   12.40
   9  -5   3   58.09    7.90
  -9  -5  -3   68.69   14.70
  -9  -5  -3   57.49   12.90
   9  -5   3   77.59   12.50
   9   5  -3   89.39   16.70
  -9  -5  -3   84.29   14.10
  -9   5   3   56.59   12.50
  -9  -5   3   88.79   18.10
  -9  -5   3   35.30   10.40
  -9   5  -3  114.09   17.50
   9  -5  -3   52.09   12.80
   9  -5  -3   51.29   11.40
  -9   5  -3   72.49   16.30
   9   5   3   91.39   16.10
  10  -5   3   21.00   10.40
 -10   5   3   19.40    9.90
  10   5  -3   17.20    9.50
  10  -5   3   16.40    8.60
  10   5  -3   19.70   10.70
 -10  -5  -3   36.30   10.70
  10  -5   3   28.90   11.10
  10  -5   3   20.80    5.90
 -10  -5  -3   33.70   10.90
 -10  -5  -3   26.00   10.80
 -10   5   3   14.20    8.90
 -10   5  -3   26.10    9.80
 -10  -5   3   25.10    8.40
  10  -5  -3   13.80    8.50
  10   5   3   29.80   10.70
 -10   5  -3   17.00    8.90
 -10  -5   3   25.40    9.00
 -10  -5   3   33.10   10.20
  10  -5  -3    8.30   10.30
  10  -5  -3   46.00   11.00
  11   5  -3   12.20   11.00
  11   5  -3    9.20   11.10
  11  -5   3    5.10    8.70
  11  -5   3   17.50   16.00
 -11  -5  -3   23.70    9.50
 -11   5   3   23.00   10.50
 -11  -5  -3   26.40    9.50
 -11   5   3   32.20   12.70
  11  -5   3    6.70    9.50
 -11  -5  -3   28.80   10.70
 -11  -5   3    6.00    8.70
 -11  -5   3   -2.50    6.00
  11   5   3    8.20    9.80
  11  -5  -3    5.70    7.80
 -11  -5   3   20.20    9.60
 -11   5  -3    1.30    8.00
 -11   5  -3   15.40    8.50
   0  -6   3    1.30    3.00
   0  -6   3   -0.80    2.60
   0  -6   3    2.30    4.20
   0   6  -3   -1.00    2.60
   0   6  -3   -2.80    2.90
   0   6   3    0.60    2.90
   0   6  -3    3.30    2.90
   0  -6  -3   -0.30    2.80
   0   6   3    2.70    3.20
   0  -6  -3    0.50    2.90
   1   6  -3  406.16   18.60
  -1   6   3  450.25   15.80
   1  -6   3  450.05   17.40
  -1  -6  -3  459.05   15.10
  -1   6   3  430.96   19.00
   1  -6   3  445.16   15.20
   1   6  -3  444.26   15.50
   1  -6   3  442.56   18.10
  -1  -6  -3  420.86   12.50
  -1  -6   3  463.35   14.90
  -1   6  -3  430.96   18.40
   1  -6  -3  428.96   16.80
  -1  -6   3  451.15   15.70
   1   6   3  443.26   17.80
   1  -6  -3  443.56   16.50
  -1   6  -3  440.46   14.70
  -1  -6   3  413.16   19.00
  -1   6  -3  418.36   16.80
   2  -6   3   27.40    6.40
   2  -6   3   37.60    4.80
  -2   6   3   45.90    8.30
   2  -6   3   39.00    5.80
   2  -6   3   43.40    6.30
   2   6  -3   30.90    4.80
   2   6  -3   28.30    6.50
  -2   6   3   38.70    6.00
   2  -6   3   52.49    7.20
   2  -6  -3   40.70    5.90
   2  -6  -3   25.80    4.90
  -2  -6   3   47.90    7.10
   2  -6  -3   42.90    6.60
  -2   6  -3   31.10    5.40
  -2  -6   3   49.60    9.10
  -2   6  -3   36.90    5.50
   3  -6   3  476.45   18.30
  -3   6   3  479.95   23.60
  -3   6   3  512.15   20.30
   3  -6   3  513.55   19.20
   3  -6   3  490.35   18.80
  -3  -6  -3  522.55   24.20
   3  -6   3  529.55   23.50
   3   6  -3  474.25   23.20
  -3   6   3  494.35   19.30
  -3  -6   3  498.15   20.60
  -3   6  -3  525.05   21.00
  -3   6  -3  480.65   19.00
   3  -6  -3  481.35   20.40
  -3  -6   3  488.45   23.70
  -3   6  -3  512.35   17.40
   3  -6  -3  486.75   22.20
   3  -6  -3  460.65   20.60
  -4  -6  -3   20.10    7.20
   4  -6   3   14.40    3.50
  -4   6   3   18.80    6.20
   4   6  -3   10.60    6.00
   4  -6   3   18.70   10.40
   4  -6   3   14.50    5.20
  -4   6   3   11.90    6.40
  -4  -6  -3   11.50    5.30
  -4   6   3   13.30    6.00
   4  -6   3   22.60    5.50
  -4   6  -3   16.70    5.60
   4  -6  -3    8.80    5.30
  -4  -6   3   18.10    7.30
   4  -6  -3   11.50    5.90
  -4   6  -3   12.10    4.70
  -4  -6   3   12.50    5.60
  -4  -6   3   20.20    8.30
   4  -6  -3   12.70    5.50
  -4   6  -3   16.60    5.80
   4  -6  -3    6.50    4.80
   5  -6   3 1637.84   48.10
  -5  -6  -3 1570.54   49.70
   5  -6   3 1609.84   48.30
  -5  -6  -3 1558.74   51.69
   5  -6   3 1654.33   48.00
   5   6  -3 1571.24   53.19
  -5   6   3 1563.04   48.40
   5  -6   3 1578.34   41.10
  -5   6   3 1580.44   55.09
  -5   6   3 1656.63   50.39
  -5  -6   3 1561.34   53.99
   5   6   3 1598.94   51.89
  -5  -6   3 1557.84   50.29
   5  -6  -3 1577.74   51.69
   5  -6  -3 1475.05   49.30
  -5   6  -3 1604.04   47.10
  -5   6  -3 1550.74   48.20
  -5  -6   3 1550.24   52.59
  -5   6  -3 1603.54   50.59
   5  -6  -3 1585.74   52.69
   5  -6  -3 1582.14   49.10
  -6  -6  -3    7.50    5.10
  -6   6   3    8.40   11.60
   6  -6   3   11.90    5.80
   6  -6   3   14.60    6.10
  -6   6   3   11.70    6.50
  -6  -6  -3   22.00    8.30
  -6  -6  -3   16.90    8.40
  -6   6   3   13.80    5.70
   6  -6   3   13.40    6.10
  -6  -6   3   18.80    8.20
  -6  -6   3   13.10    6.80
  -6   6  -3   15.50    6.50
   6   6   3   21.70    9.40
  -6   6  -3   20.90    7.40
   6  -6  -3   15.80    6.60
   6  -6  -3   22.10    6.90
   6  -6  -3    9.40    5.70
   6  -6  -3   13.10    6.70
  -6  -6   3   17.20    9.00
   7  -6   3   69.49   10.50
   7  -6   3   65.39   11.50
   7  -6   3   75.89   13.70
  -7  -6  -3   85.59   14.30
  -7  -6  -3   54.29   11.90
   7  -6   3   56.09    6.10
  -7   6   3   51.49   10.80
   7   6  -3   64.09   14.50
  -7  -6  -3   56.19   11.50
  -7   6   3   67.09   11.80
  -7   6  -3   47.00    8.90
   7  -6  -3   72.99   12.20
  -7  -6   3   62.39   12.10
   7  -6  -3   57.29   10.40
  -7   6  -3   44.50    9.50
   7  -6  -3   77.29   12.90
  -7  -6   3   66.19   13.60
   7  -6  -3   67.59   13.50
  -7  -6   3   62.39   13.40
   7   6   3   69.09   13.30
  -8   6   3   76.79   16.40
   8   6  -3  105.39   17.70
  -8  -6  -3   96.59   16.40
   8  -6   3   79.29    7.20
   8  -6   3   89.09   12.90
   8  -6   3   85.39   13.60
  -8  -6  -3   89.89   13.20
  -8  -6  -3   87.89   15.50
  -8   6   3   99.79   14.50
   8  -6   3   91.39   12.80
  -8  -6   3   88.99   15.80
   8   6   3   75.99   14.00
   8  -6  -3   90.99   11.60
   8  -6  -3   79.09   13.70
   8  -6  -3   82.19   15.50
  -8  -6   3   90.79   15.80
  -8  -6   3  119.59   19.10
  -8   6  -3   98.29   14.40
  -8   6  -3   81.39   12.20
   9  -6   3  188.78   17.60
  -9  -6  -3  152.78   18.10
  -9  -6  -3  194.58   17.30
   9  -6   3  193.78   16.60
   9  -6   3  187.58   21.90
  -9   6   3  197.98   18.60
  -9   6   3  203.28   19.40
  -9  -6  -3  167.68   18.50
  -9  -6   3  151.78   18.90
   9  -6  -3  182.38   20.10
  -9   6  -3  196.88   18.80
  -9   6  -3  180.08   19.50
  -9  -6   3  189.38   18.90
   9  -6  -3  199.68   20.00
   9  -6  -3  155.28   27.70
  -9  -6   3  165.98   19.10
  10   6  -3   -9.60   16.90
  10   6  -3   -6.40    6.60
 -10   6   3    9.90    7.40
  10  -6   3    0.70    7.90
  10  -6   3  -13.20    7.90
 -10  -6  -3   -0.10    6.40
 -10   6   3    2.40    7.30
 -10  -6  -3    6.00    6.60
  10  -6   3   -5.30    6.40
 -10   6  -3   -5.10    4.80
  10  -6  -3   12.10    7.40
 -10  -6   3    5.10    7.20
  10  -6  -3    1.10    5.90
 -10  -6   3   -2.50    5.70
 -10   6  -3   -3.80    6.00
  10   6   3  -11.90    6.30
 -10  -6   3    2.20    5.60
 -11  -6  -3  117.79   17.60
  11  -6   3  177.48   19.70
 -11  -6  -3  141.79   20.20
  11  -6   3  153.78   23.60
 -11   6   3  137.79   20.10
 -11   6   3  218.18   36.00
  11   6  -3  185.48   28.30
 -11   6  -3  229.18   21.60
 -11  -6   3  184.38   21.30
  11   6   3  201.18   24.10
 -11   6  -3  183.88   19.00
 -11  -6   3  149.19   24.50
   0   7  -3    4.60    3.50
   0  -7  -3   -3.70    2.60
   0   7  -3   -0.30    3.00
   0   7   3    2.20    4.20
   0   7  -3    3.40    5.00
   0  -7   3    3.20    3.60
   0  -7  -3    0.00    3.30
   0  -7  -3    1.90    4.60
   0  -7   3    2.00    3.50
   0  -7   3   -0.80    4.20
   1   7  -3 1638.44   43.70
   1   7  -3 1623.04   48.90
   1  -7   3 1686.63   43.60
  -1  -7  -3 1698.73   43.20
   1  -7   3 1737.03   48.20
   1  -7   3 1676.23   46.80
  -1  -7  -3 1571.74   40.30
  -1   7   3 1656.93   43.90
  -1   7  -3 1641.94   47.70
  -1   7  -3 1708.03   42.80
  -1  -7   3 1544.25   60.39
  -1  -7   3 1694.13   44.10
   1  -7  -3 1727.53   47.40
  -1   7  -3 1607.14   46.00
   1   7   3 1672.63   47.20
   1  -7  -3 1545.85   44.70
   1  -7  -3 1737.43   46.30
  -1  -7   3 1687.33   43.00
   2  -7   3   23.30    6.00
   2  -7   3    9.70    5.30
   2   7  -3   29.20    8.70
   2  -7   3   15.30    4.00
  -2   7   3    8.40    4.40
   2  -7   3   13.70    4.50
   2   7  -3   14.80    4.00
  -2  -7  -3   15.80    8.60
  -2   7   3   14.40    5.80
   2  -7   3   12.30    4.80
  -2   7  -3   16.30    5.20
  -2  -7   3   21.80    5.60
   2  -7  -3    6.90    4.90
  -2  -7   3   18.50    4.50
   2  -7  -3    6.30    4.30
  -2  -7   3   18.70    6.60
   2  -7  -3   10.00    5.10
  -2   7  -3   15.40    5.40
   3  -7   3  245.38   12.60
   3  -7   3  228.68   15.20
   3   7  -3  232.58   16.70
  -3  -7  -3  229.88   17.50
   3  -7   3  238.58   16.30
   3  -7   3  249.28   12.60
  -3   7   3  231.78   13.20
  -3   7   3  245.68   13.60
   3  -7   3  233.88   13.10
  -3   7   3  241.48   17.00
  -3   7  -3  248.48   13.20
  -3  -7   3  239.68   14.30
   3  -7  -3  245.08   14.70
   3  -7  -3  235.48   14.30
  -3   7  -3  239.68   11.10
  -3   7  -3  237.08   14.60
  -3  -7   3  230.98   16.90
   3  -7  -3  258.07   16.00
  -4   7   3  419.46   23.70
   4  -7   3  430.26   18.90
   4  -7   3  410.96   18.90
   4   7  -3  421.36   23.30
  -4   7   3  440.06   19.70
  -4  -7  -3  422.46   23.30
  -4   7   3  470.25   20.60
   4  -7   3  408.96   22.80
   4  -7   3  406.56   18.60
  -4  -7   3  406.86   23.50
  -4  -7   3  400.56   20.50
  -4   7  -3  413.86   19.00
   4  -7  -3  451.35   22.60
  -4   7  -3  407.96   25.40
   4  -7  -3  380.06   20.50
  -4   7  -3  424.56   20.90
   4  -7  -3  441.66   20.90
  -5   7   3  314.17   18.50
  -5   7   3  317.17   21.90
  -5   7   3  337.37   18.60
   5  -7   3  317.67   17.70
  -5  -7  -3  317.77   18.90
   5  -7   3  327.77   21.70
   5  -7   3  322.07   17.50
   5   7  -3  339.37   22.00
   5  -7   3  332.77   17.70
  -5  -7  -3  326.57   20.90
   5  -7   3  325.47   15.60
  -5   7  -3  314.67   18.00
   5  -7  -3  342.17   21.10
  -5   7  -3  335.47   16.90
   5  -7  -3  324.57   18.40
   5  -7  -3  300.17   19.40
  -5  -7   3  320.17   20.80
  -5  -7   3  325.77   19.60
  -5   7  -3  327.57   19.70
   5  -7  -3  396.66   20.80
  -5  -7   3  309.07   21.70
  -6   7   3   59.29   11.80
   6  -7   3   50.99   11.10
   6  -7   3   71.49   11.20
   6  -7   3   80.49   11.20
  -6   7   3   60.09   10.50
  -6   7   3   69.39   11.70
   6  -7   3   66.99    9.90
  -6  -7  -3   54.29   11.90
  -6  -7  -3   55.19   10.50
   6  -7   3   57.49    6.40
   6   7  -3   95.19   16.90
   6   7   3   63.89   12.20
  -6  -7   3   66.59   12.20
   6  -7  -3   74.39   12.00
   6  -7  -3   57.69   10.80
  -6  -7   3   83.89   16.60
   6  -7  -3   52.99   10.50
  -6  -7   3   81.89   15.60
  -6   7  -3   45.70    8.00
  -6   7  -3   56.79   10.40
  -6   7  -3   59.79   11.00
   6  -7  -3   74.79   12.70
  -7  -7  -3   12.60    6.10
   7  -7   3   35.30    5.80
   7  -7   3   30.70    8.50
  -7   7   3   18.10    7.80
  -7   7   3   25.90    8.60
   7   7  -3   48.80   12.20
  -7  -7  -3   14.20    6.90
  -7  -7  -3   24.10    9.40
   7  -7   3   41.90    8.30
   7   7   3   24.20    9.60
  -7  -7   3   32.80    9.60
   7  -7  -3   22.30    7.90
  -7   7  -3   38.40    9.50
   7  -7  -3   18.80    7.70
   7  -7  -3    6.00    6.40
  -7  -7   3   28.10    8.40
   7  -7  -3   17.50    6.80
  -7   7  -3   38.40    9.10
   8   7  -3   15.30    9.00
  -8   7   3    5.30    6.50
  -8  -7  -3   10.30    7.80
  -8  -7  -3   10.20    6.90
   8  -7   3    8.00    4.00
  -8  -7  -3    2.70    5.80
   8  -7   3    5.00    6.20
   8  -7   3   -0.60    7.40
  -8   7   3    4.60    5.90
   8  -7   3   11.50    7.40
   8  -7   3    8.10    5.80
  -8   7  -3    2.00    5.40
  -8   7  -3   14.70    7.40
  -8  -7   3    5.90    7.50
  -8  -7   3   13.90    8.50
   8  -7  -3    6.80    6.20
   8  -7  -3   16.10    6.20
  -8  -7   3    2.10    5.20
  -9  -7  -3  256.77   23.30
  -9   7   3  258.97   21.00
   9  -7   3  273.17   22.90
  -9   7   3  300.77   23.20
   9   7  -3  236.98   23.70
   9  -7   3  293.47   26.40
  -9  -7  -3  258.07   22.00
   9  -7   3  282.67   21.20
  -9  -7  -3  283.57   21.90
  -9   7  -3  278.17   21.00
  -9  -7   3  244.08   22.30
   9  -7  -3  269.47   23.40
  -9  -7   3  260.17   22.20
  -9  -7   3  211.28   22.10
   9  -7  -3  221.58   24.40
   9  -7  -3  259.87   22.30
  -9   7  -3  269.37   21.50
  10  -7   3   10.40    7.40
 -10   7   3    0.80    7.60
  10  -7   3   13.60    9.80
 -10  -7  -3    2.50    7.30
  10   7  -3    3.10   11.00
 -10  -7  -3    9.00    6.50
  10  -7   3   -0.80    8.10
 -10   7   3    8.50    8.00
 -10  -7  -3   -6.60    6.40
  10  -7  -3   28.70    7.40
 -10   7  -3    2.80    7.70
 -10  -7   3    2.40    6.00
 -10  -7   3    8.80    6.70
 -10   7  -3    9.20    6.40
  10  -7  -3    0.10    6.90
 -10  -7   3   11.40    8.30
   0  -8  -3   60.69    8.90
   0  -8  -3   70.79    7.50
   0  -8   3   43.50    6.40
   0  -8  -3   59.99    7.80
   0   8  -3   66.89    7.10
   0   8  -3   76.09   11.40
   0   8  -3   49.99    7.50
   0   8   3   59.49    7.30
   0   8   3   47.00    7.60
   0   8  -3   45.80    6.50
   1  -8   3 1467.15   40.60
  -1  -8  -3 1508.95   48.60
   1   8  -3 1432.96   46.00
  -1   8   3 1512.45   41.00
   1  -8   3 1499.75   44.60
  -1  -8  -3 1551.84   40.40
   1   8  -3 1480.85   40.90
  -1  -8  -3 1384.06   37.20
   1  -8   3 1515.25   44.20
  -1   8   3 1422.56   46.20
   1  -8  -3 1458.15   44.00
  -1   8  -3 1588.34   40.10
   1  -8  -3 1523.05   43.20
   1  -8  -3 1286.57   41.20
  -1  -8   3 1505.25   41.10
  -1  -8   3 1417.46   39.80
  -1   8  -3 1595.94   45.60
  -1   8  -3 1502.05   43.80
  -1  -8   3 1495.95   47.60
   2  -8   3  288.27   15.10
   2  -8   3  264.77   14.70
   2  -8   3  260.97   13.50
   2  -8   3  260.27   12.40
   2   8  -3  254.07   12.20
  -2   8   3  254.37   17.20
   2  -8   3  274.77   16.70
  -2  -8  -3  252.17   18.50
  -2   8   3  280.07   13.70
   2   8  -3  226.78   16.50
  -2  -8  -3  274.87   12.60
   2  -8  -3  264.17   14.80
  -2  -8   3  243.28   17.60
   2  -8  -3  274.07   15.10
   2  -8  -3  265.27   15.50
  -2   8  -3  272.67   15.80
  -2  -8   3  303.87   12.70
  -2   8  -3  292.17   13.30
  -3   8   3  471.45   24.60
   3   8  -3  444.46   16.90
   3  -8   3  474.15   19.50
   3   8  -3  461.15   24.00
  -3  -8  -3  451.75   25.00
   3  -8   3  435.36   18.20
   3  -8   3  464.85   23.40
  -3   8   3  501.05   20.10
   3  -8   3  469.55   19.70
   3  -8   3  460.45   18.90
  -3   8   3  457.85   19.20
  -3   8  -3  470.75   19.00
  -3   8  -3  482.45   22.20
   3  -8  -3  482.65   22.50
   3  -8  -3  472.95   21.20
  -3  -8   3  494.75   25.30
  -3  -8   3  462.45   21.00
   3  -8  -3  455.05   21.30
   4  -8   3   70.39    8.90
  -4   8   3   78.79   12.70
   4  -8   3   58.09   10.40
  -4   8   3   75.69    9.50
  -4  -8  -3  103.49   15.40
   4  -8   3   68.29    8.70
   4   8  -3   89.39   14.20
  -4   8   3   85.49   10.10
   4  -8   3   75.09    9.80
  -4   8  -3   86.99   11.00
   4   8   3   70.69    4.50
  -4   8  -3   85.99   10.50
  -4  -8   3   90.29   15.60
   4  -8  -3   81.99   10.30
  -4   8  -3   85.59    8.40
   4  -8  -3   69.69   10.30
   4  -8  -3   90.19   10.80
  -4  -8   3   70.49   10.10
  -5   8   3  274.27   17.20
   5  -8   3  254.97   16.00
  -5  -8  -3  243.08   19.40
   5  -8   3  258.17   20.10
  -5  -8  -3  238.38   17.30
  -5   8   3  250.47   20.30
   5  -8   3  243.88   16.00
   5  -8   3  286.67   16.60
   5  -8   3  264.37   12.30
  -5   8   3  264.77   16.90
  -5  -8   3  242.28   17.40
   5  -8  -3  275.97   17.10
  -5   8  -3  258.77   16.60
   5  -8  -3  257.97   19.80
  -5  -8   3  249.38   18.90
  -5  -8   3  260.17   20.70
  -5   8  -3  263.37   18.40
   5  -8  -3  229.98   17.20
  -5   8  -3  272.07   15.10
   5  -8  -3  257.27   18.60
  -6   8   3   20.00    6.60
  -6   8   3   37.20    9.50
  -6  -8  -3   31.50    8.50
   6  -8   3   34.30    8.00
  -6  -8  -3   82.39   15.00
   6   8  -3   49.50   12.70
   6  -8   3   41.60    6.30
   6  -8   3   38.00    9.00
   6  -8   3   45.90   11.20
  -6   8   3   39.00    8.70
   6  -8   3   28.10    6.70
   6  -8  -3   29.10    8.90
  -6   8  -3   51.99   10.40
   6  -8  -3   39.60   10.00
  -6  -8   3   40.80   12.70
  -6  -8   3   39.90   10.60
  -6   8  -3   34.60    8.70
  -6  -8   3   36.40   10.10
   6  -8  -3   54.79   11.70
   6  -8  -3   44.00    9.50
  -6   8  -3   34.00    7.10
   7  -8   3    6.60    5.10
   7  -8   3   20.50    4.80
   7  -8   3    8.90    8.70
   7  -8   3   23.10    7.50
  -7   8   3   19.70    8.50
   7  -8   3   27.80    9.80
  -7  -8  -3   26.00    9.20
  -7   8   3   18.80    8.60
  -7   8   3   15.10    8.90
   7  -8  -3   17.30    6.70
  -7  -8   3   31.40   11.60
   7  -8  -3   18.20    7.90
   7  -8  -3   22.10    7.80
   7  -8  -3   13.00    7.20
  -7   8  -3   18.60    6.60
  -7   8  -3   11.50    7.20
  -7  -8   3   31.70   13.30
   8  -8   3   18.40    8.30
  -8   8   3   22.80    8.00
   8  -8   3   13.70    9.30
   8  -8   3   20.60    7.00
   8  -8   3   34.20    7.90
  -8  -8  -3   16.30    8.80
   8  -8   3   25.50    8.40
  -8   8   3   13.00    7.70
  -8  -8  -3   16.20    8.50
  -8  -8  -3   30.80   10.20
   8  -8  -3   16.20    7.90
  -8   8  -3   22.50    8.10
  -8   8  -3   30.40    9.00
  -8  -8   3   39.90   12.20
   8  -8  -3    7.60    7.50
  -8  -8   3   19.30    8.10
   8  -8  -3   29.30    8.80
  -9  -8  -3  128.09   21.80
   9  -8   3  102.19   17.60
  -9   8   3  130.99   18.70
  -9  -8  -3  175.08   18.20
  -9   8   3  151.18   17.20
  -9  -8  -3  101.29   16.00
   9  -8   3  157.98   16.70
   9   8  -3  150.88   21.90
  -9  -8   3  149.09   21.30
  -9  -8   3  165.68   18.80
   9  -8  -3  142.99   18.00
  -9   8  -3  161.18   17.30
   9  -8  -3  196.98   23.80
  -9  -8   3  158.48   22.90
   9  -8  -3  170.88   19.40
  -9   8  -3  127.79   14.70
  10  -8   3    8.50   11.40
  10  -8   3    6.90   10.80
 -10  -8  -3   13.30    9.00
 -10   8   3    8.40    8.10
  10  -8   3    1.00    6.20
 -10   8   3   10.50    7.90
 -10  -8  -3   23.80    7.90
 -10  -8  -3   11.10    9.20
 -10   8  -3    5.50    7.80
 -10  -8   3   -1.00    5.70
  10  -8  -3   18.40    7.90
 -10   8  -3    2.40    6.80
 -10  -8   3   10.10    8.20
 -10  -8   3    7.00    7.20
  10  -8  -3   16.30    8.90
   0  -9  -3    1.20    3.80
   0   9   3   -4.60    3.70
   0   9  -3   -1.00    4.10
   0  -9   3    2.90    6.00
   0   9   3   -2.90    3.70
   0   9  -3    3.80    4.00
   0  -9   3   -0.90    4.10
   0   9  -3    2.90    3.80
   0  -9  -3   -1.10    3.90
   0  -9   3   -0.30    4.10
  -1   9   3  115.39   12.30
   1  -9   3  112.19   11.20
   1   9  -3  116.49    9.60
  -1   9   3  123.89    9.90
  -1  -9  -3  112.29    7.40
   1  -9   3   97.29    9.20
  -1  -9  -3  115.69   14.10
   1   9  -3  109.49   12.80
   1  -9   3  127.39   14.80
  -1  -9  -3  111.09    9.20
   1  -9  -3  153.38   12.20
  -1   9  -3  123.09    9.50
  -1  -9   3  109.49   13.00
  -1   9  -3  115.59   11.50
  -1  -9   3  122.79    9.40
   1  -9  -3  112.39   10.50
   1  -9  -3   90.19    9.90
   1   9   3  119.39   11.20
  -1  -9   3  116.89    9.40
  -1   9  -3  107.69   10.70
  -2  -9  -3   -0.20    3.10
   2   9  -3   12.30    5.60
   2  -9   3    4.60    5.40
  -2   9   3    2.50    4.30
   2  -9   3    2.00    4.30
  -2   9   3   -0.80    4.20
   2  -9   3    4.20    5.50
   2   9  -3    3.00    3.40
  -2  -9  -3    3.40    6.60
   2  -9   3    2.80    3.50
   2  -9  -3    4.10    4.60
  -2  -9   3    3.40    5.40
   2   9   3    0.00    4.10
   2  -9  -3    1.60    4.20
  -2   9  -3    3.10    4.70
   2  -9  -3    3.20    4.80
  -2   9  -3    1.90    4.10
  -2  -9   3    2.40    3.40
   3   9  -3 1182.08   34.40
  -3  -9  -3 1107.69   44.30
  -3   9   3 1233.48   36.90
   3  -9   3 1203.08   37.60
   3   9  -3 1197.08   43.90
   3  -9   3 1294.57   38.30
  -3   9   3 1213.68   44.80
   3  -9   3 1198.88   42.10
   3  -9   3 1196.48   38.10
   3  -9   3 1150.88   36.40
   3  -9  -3 1212.38   39.80
  -3   9  -3 1270.67   36.80
   3  -9  -3 1190.68   40.30
  -3   9  -3 1241.38   41.90
  -3  -9   3 1198.08   39.50
   3   9   3 1188.98   29.60
   3  -9  -3 1204.38   40.80
  -3  -9   3 1211.78   45.10
  -3  -9   3 1180.98   35.00
   4  -9   3   29.00    6.50
   4  -9   3   31.10    7.00
   4   9  -3   14.90    9.20
  -4   9   3   26.80    6.70
   4  -9   3   33.40    7.40
  -4  -9  -3   31.10   10.80
  -4   9   3   22.60    7.90
   4  -9   3   22.00    7.50
  -4   9   3   22.20    6.50
   4   9  -3   18.90    4.90
   4  -9   3   24.60    6.00
  -4   9  -3   21.00    6.40
  -4  -9   3   28.90    7.90
  -4  -9   3   26.70    9.60
   4  -9  -3   14.20    6.30
  -4   9  -3   31.30    7.40
   4  -9  -3   33.20    8.00
   4   9   3   21.10    3.00
   4  -9  -3   24.20    7.90
  -4   9  -3   24.70    5.20
  -5   9   3  106.59   11.90
  -5  -9  -3  121.89   18.40
   5  -9   3  108.89   11.20
   5  -9   3   86.49   10.40
   5  -9   3   99.09   12.10
  -5   9   3   86.19   15.00
   5  -9   3   77.19   13.50
  -5   9   3  118.79   12.30
   5   9  -3  109.09   18.20
  -5  -9  -3   79.59   11.30
  -5  -9   3   91.19   12.30
  -5   9  -3   95.19    9.60
  -5  -9   3   77.79   11.00
   5  -9  -3   93.69   13.00
  -5  -9   3   94.39   16.30
  -5   9  -3   85.69   12.30
   5  -9  -3   88.19   12.20
   5  -9  -3   81.29   12.30
  -5   9  -3  105.39   11.70
  -6   9   3    4.40    4.90
  -6  -9  -3    2.00    6.90
   6  -9   3   12.70    8.70
   6  -9   3    5.40    4.80
   6  -9   3   17.20    6.40
  -6  -9  -3    7.80    6.40
   6  -9   3   17.60    6.40
   6   9  -3    5.60    7.60
   6  -9   3   14.00    4.40
  -6   9   3    7.20    5.90
  -6   9   3    3.00    6.10
  -6  -9   3    6.90    7.40
   6  -9  -3    3.10    5.00
   6  -9  -3    0.50    5.10
  -6  -9   3   11.80    7.20
  -6   9  -3    9.40    6.50
  -6   9  -3    8.00    4.50
   6  -9  -3    1.20    5.10
  -6  -9   3    9.80    6.20
  -6   9  -3    1.20    4.70
   6  -9  -3    8.40    6.50
   7  -9   3 1877.61   59.39
  -7  -9  -3 1840.82   66.59
  -7  -9  -3 1864.71   66.39
  -7   9   3 1776.92   67.99
   7  -9   3 1796.62   48.80
  -7   9   3 1914.11   60.79
   7  -9   3 1818.32   59.79
  -7   9   3 1834.82   59.49
   7  -9   3 1798.92   66.29
  -7  -9  -3 1862.81   63.29
   7   9  -3 1863.11   66.89
   7  -9   3 1952.90   59.59
  -7  -9   3 1783.92   62.89
  -7  -9   3 1860.31   68.29
  -7   9  -3 1885.21   64.29
   7  -9  -3 1814.12   62.29
   7  -9  -3 1816.02   59.09
  -7  -9   3 1908.01   67.49
   7  -9  -3 1870.51   64.69
   7  -9  -3 1883.41   64.29
  -7   9  -3 1923.11   57.29
   8  -9   3   -1.60    4.40
   8  -9   3    3.40    5.80
  -8   9   3   -3.90    4.00
  -8  -9  -3   -2.50    6.50
  -8  -9  -3    0.30    6.30
   8  -9   3   -2.20    5.10
  -8   9   3    3.40    5.90
   8  -9   3   -0.90    7.50
  -8  -9   3    2.40    7.10
  -8  -9   3    2.90    5.80
   8  -9  -3    2.00    6.70
  -8   9  -3    4.50    6.40
   8  -9  -3   11.80    6.30
  -8  -9   3    3.30    6.50
  -8   9  -3    4.70    5.40
   8  -9  -3   -2.10    6.00
  -9   9   3  151.88   17.30
   9  -9   3  162.18   16.80
  -9  -9  -3  155.48   17.80
  -9  -9  -3  156.58   18.90
   9   9  -3  188.78   27.40
  -9  -9  -3  159.08   19.70
  -9   9   3  153.18   17.10
   9  -9   3  172.88   21.70
  -9   9  -3  168.38   17.80
   9  -9  -3  154.08   18.10
   9  -9  -3  150.58   17.60
  -9  -9   3  171.78   19.30
  -9  -9   3  141.59   23.40
  -9   9  -3  151.98   15.10
   9  -9  -3  155.58   15.30
   9  -9  -3  149.59   18.40
  -9  -9   3  136.29   18.60
 -10  -9  -3   23.60    8.50
 -10   9   3    4.80    8.60
  10  -9   3    4.10    6.50
 -10  -9  -3    6.30    7.90
 -10  -9  -3    3.30    9.80
  10  -9   3   10.30    7.60
  10  -9   3   14.70   13.60
 -10   9   3    0.20    6.80
 -10  -9   3   -3.40    6.80
  10  -9  -3    5.00    8.50
 -10  -9   3   18.30   16.00
 -10   9  -3    0.00    6.20
  10  -9  -3   18.30    7.50
 -10  -9   3   22.40   10.70
   0  10  -3    4.30    4.30
   0 -10  -3    1.60    4.50
   0  10  -3    7.50    4.60
   0  10   3    7.60    4.90
   0  10   3   -1.10    4.20
   0 -10   3    4.20    4.30
   0 -10   3    3.50    6.90
   0 -10   3    0.70    4.50
   0 -10  -3    2.30    3.60
   0  10  -3    4.70    4.60
  -1  10   3  243.28   17.40
   1 -10   3  289.17   16.40
   1  10  -3  266.17   14.50
  -1  10   3  271.87   14.10
   1 -10   3  274.57   14.40
  -1 -10  -3  263.37   11.60
   1 -10   3  254.47   17.10
   1  10  -3  273.37   18.40
  -1 -10  -3  277.67   14.30
  -1 -10  -3  277.97   20.00
   1 -10  -3  233.18   14.80
   1 -10  -3  269.77   15.10
  -1 -10   3  253.97   13.80
   1 -10  -3  262.27   15.40
  -1 -10   3  280.57   14.10
  -1  10  -3  274.57   16.30
  -1  10  -3  252.17   13.60
  -1 -10   3  282.37   19.30
   1 -10  -3  261.17   16.50
   2  10  -3   -0.10    5.20
   2  10  -3    4.90    3.60
  -2 -10  -3   -0.20    3.70
  -2 -10  -3    5.00    7.20
   2 -10   3    5.40    5.60
   2 -10   3    1.30    4.00
   2 -10   3    5.80    5.70
  -2  10   3    5.80    4.90
  -2  10   3    0.10    4.70
   2 -10   3    1.20    4.50
  -2  10  -3    5.80    4.70
   2 -10  -3    1.50    4.40
   2 -10  -3   -2.70    3.70
  -2 -10   3    9.50    4.60
   2  10   3    6.70    4.80
   2 -10  -3    6.10    5.10
  -2  10  -3    5.80    4.50
  -2 -10   3    3.60    6.70
   3 -10   3  185.68   13.90
  -3 -10  -3  168.68   11.30
   3 -10   3  161.88   12.60
   3 -10   3  170.98   15.40
   3  10  -3  168.38   16.20
   3 -10   3  171.28   11.80
  -3 -10  -3  178.08   18.00
   3 -10   3  173.58   13.30
   3  10  -3  173.18   10.70
  -3  10   3  150.78   15.80
  -3  10  -3  177.98   12.20
   3 -10  -3  181.08   14.40
  -3  10  -3  184.98   15.50
  -3 -10   3  182.38   14.10
   3 -10  -3  185.38   14.50
  -3 -10   3  168.98   17.00
  -3 -10   3  164.08   10.90
   3 -10  -3  181.98   14.50
   4 -10   3   27.40    7.30
   4 -10   3   21.80    7.00
   4 -10   3   18.60    6.60
  -4  10   3   20.60    6.40
   4  10  -3   14.00    8.10
  -4 -10  -3   27.80   10.70
   4 -10   3   14.00    5.10
  -4  10   3   23.60    8.20
  -4  10   3   28.80    7.60
   4 -10   3   22.70    9.20
   4  10  -3   13.50    4.60
  -4  10  -3   14.80    6.40
  -4 -10   3   12.90    6.40
  -4  10  -3   17.40    6.50
  -4 -10   3   35.60   11.70
  -4 -10   3   18.90    5.70
   4 -10  -3   22.80    9.70
   4  10   3   17.50    2.90
   4 -10  -3   15.50    6.00
   4 -10  -3   18.40    5.80
  -5  10   3  164.18   14.20
  -5  10   3  164.58   14.10
   5  10  -3  175.38   18.20
  -5 -10  -3  162.98   15.60
   5 -10   3  149.99   13.70
  -5 -10  -3  161.28   18.20
   5 -10   3  148.79   16.90
   5 -10   3  173.18   13.90
   5 -10   3  158.88   13.20
   5 -10   3  145.99   11.70
  -5  10   3  145.39   17.20
   5  10  -3  149.69   10.60
   5 -10  -3  165.78   15.30
  -5 -10   3  170.18   18.50
  -5 -10   3  144.59   14.80
   5 -10  -3  135.09   14.40
  -5  10  -3  154.28   15.20
  -5  10  -3  166.48   14.10
   5 -10  -3  161.48   15.50
   5  10   3  151.78    7.10
  -5  10  -3  171.58   12.10
  -6  10   3   38.40   11.50
   6 -10   3   77.19   15.20
   6 -10   3   54.69    7.00
   6  10  -3   42.60   12.10
  -6  10   3   40.00    9.30
   6 -10   3   41.80    9.40
  -6 -10  -3   71.89   16.00
   6 -10   3   64.89   10.80
  -6  10   3   41.00    9.20
   6 -10   3   38.50    8.50
  -6 -10   3   46.90   10.80
   6 -10  -3   39.40    9.80
   6  10   3   47.30    5.10
  -6 -10   3   47.70   12.50
   6 -10  -3   56.29   11.40
  -6  10  -3   46.50   11.10
   6 -10  -3   43.00   10.50
  -6  10  -3   44.40    8.00
   6 -10  -3   50.59   10.90
  -6 -10   3   48.80   11.20
  -6  10  -3   47.10   10.10
   7 -10   3    7.40    4.90
   7 -10   3   -0.50    3.80
  -7  10   3   -3.60    6.00
  -7  10   3    4.50    6.60
   7 -10   3    0.70    6.20
  -7  10   3   -1.10    5.00
  -7 -10  -3   17.70    9.90
   7 -10   3    7.20    6.40
  -7 -10  -3   11.60    6.10
   7 -10   3    3.60    5.70
   7 -10  -3    6.50    6.00
   7 -10  -3   -2.40    5.00
   7 -10  -3    9.00    5.90
  -7 -10   3   -0.20    4.70
  -7  10  -3    1.00    5.90
  -7  10  -3    3.10    6.00
  -7 -10   3   -1.90    5.60
  -7  10  -3    6.30    5.80
  -7 -10   3   -3.20    5.90
   8 -10   3    9.10    9.00
  -8 -10  -3    6.50    7.30
   8  10  -3   -6.50    8.50
   8 -10   3   10.50    6.90
   8 -10   3    3.10    5.50
  -8  10   3   -1.50    5.20
  -8 -10  -3    2.50    7.50
  -8  10   3   -2.90    6.50
   8 -10   3   -5.50    5.70
  -8 -10  -3   13.00    8.00
  -8 -10   3    3.60    6.70
  -8  10  -3   -3.80    6.00
   8 -10  -3   -3.10    5.90
  -8 -10   3   12.10    7.90
  -8  10  -3    3.10    5.10
   8 -10  -3    6.60    5.80
  -8 -10   3   11.90    7.70
   8 -10  -3    5.90    5.30
  -9  10   3   52.09   11.00
   9 -10   3   87.29   17.70
   9 -10   3  104.29   19.40
  -9 -10  -3   85.39   17.50
  -9 -10  -3   74.39   15.50
   9 -10   3   54.19   12.70
  -9  10   3   48.40   10.70
   9  10  -3   54.99   15.90
  -9 -10  -3  106.89   17.20
   9 -10  -3   70.99   15.10
  -9 -10   3   40.90   13.80
   9 -10  -3   49.60   11.60
  -9  10  -3   37.30    9.60
  -9 -10   3   74.29   15.90
   9 -10  -3   70.69   12.80
  -9  10  -3   60.29   11.20
   9 -10  -3   57.09   13.00
  -9 -10   3   66.29   15.50
 -10 -10  -3   10.70    7.00
  10 -10   3   -1.00    7.80
  10 -10   3    4.10    7.00
 -10  10   3   -2.60    7.30
  10 -10   3    6.30   10.50
 -10 -10  -3    8.90    7.80
 -10  10   3  -12.00    5.80
 -10 -10  -3   13.30    7.60
 -10  10  -3   -6.50    6.00
  10 -10  -3   15.50    6.70
 -10 -10   3    6.30    6.80
  10 -10  -3  -10.70    6.30
 -10 -10   3    6.60    8.30
 -10 -10   3   -1.70    5.80
 -10  10  -3   -2.80    6.40
   0  11  -3   -2.10    3.50
   0  11  -3   -5.20    3.80
   0 -11  -3   -3.30    4.20
   0  11   3    1.10    4.50
   0 -11   3   -6.00    4.10
   0 -11   3    4.50    4.70
   0  11   3    1.50    4.20
   0 -11   3   -0.40    6.10
   0  11  -3    6.50    4.40
   0 -11  -3   -3.00    4.10
  -1 -11  -3  584.64   30.00
   1 -11   3  590.74   24.80
  -1 -11  -3  561.94   19.40
   1 -11   3  523.55   22.20
  -1 -11  -3  578.54   22.70
   1 -11   3  565.54   26.70
   1  11  -3  545.35   22.70
  -1  11   3  602.34   22.10
  -1 -11   3  569.34   21.90
   1 -11  -3  543.05   23.60
  -1  11  -3  587.94   25.60
   1 -11  -3  577.44   23.60
   1 -11  -3  579.84   26.00
   1  11   3  573.44   25.70
   1 -11  -3  551.14   24.10
  -1 -11   3  563.84   28.80
  -1 -11   3  522.55   21.80
  -1  11  -3  579.74   21.80
   2 -11   3   31.90    8.50
   2  11  -3   32.40   10.10
   2  11  -3   26.10    6.00
  -2 -11  -3   37.60   12.40
  -2 -11  -3   34.30    6.20
  -2  11   3   49.00   15.00
   2 -11   3   44.70   10.10
   2 -11   3   30.70    5.90
   2 -11   3   31.50    6.90
  -2  11   3   28.50    6.90
   2 -11  -3   39.80    8.60
  -2  11  -3   29.10    7.90
   2  11   3   26.90    6.50
   2 -11  -3   30.10    6.90
  -2 -11   3   24.70    5.80
  -2  11  -3   29.70    6.90
   2 -11  -3   18.80    6.60
   2 -11  -3   21.50    6.60
  -2 -11   3   27.10    9.30
  -3  11   3   37.70    7.70
   3 -11   3   28.20    7.40
  -3  11   3   19.60    7.90
   3 -11   3   27.40    6.80
   3 -11   3   31.00    7.90
   3 -11   3   27.60    8.20
   3  11  -3   30.20   11.00
  -3 -11  -3   33.30   11.80
   3 -11   3   27.50    8.60
   3  11  -3   27.90    5.90
  -3 -11   3   39.00   12.40
  -3  11  -3   29.60    8.80
   3 -11  -3   26.80    7.20
  -3 -11   3   22.80    5.40
   3 -11  -3   18.00    6.10
   3 -11  -3   32.70    8.40
  -3  11  -3   34.20    6.70
  -3 -11   3   33.20    8.20
   4  11  -3   20.40    5.30
   4 -11   3   17.30    7.70
   4 -11   3   22.70    7.90
  -4 -11  -3   22.50    6.70
   4 -11   3   22.00    6.60
  -4  11   3   18.10    6.90
   4 -11   3   12.40    5.90
   4  11  -3   22.00    9.90
   4 -11   3   12.90    6.20
  -4 -11  -3   18.90   10.30
  -4  11   3   17.70    8.00
  -4 -11   3   23.60    5.90
   4 -11  -3   22.10    7.60
  -4  11  -3   24.40    7.30
   4 -11  -3   22.60    6.70
  -4  11  -3   15.20    7.10
   4 -11  -3   25.90    7.60
  -4 -11   3   14.90    6.40
  -4 -11   3   15.00    9.70
   5  11  -3  180.38   19.30
  -5 -11  -3  195.68   17.00
   5 -11   3  188.98   15.00
  -5  11   3  203.58   15.30
   5 -11   3  198.08   18.80
  -5 -11  -3  181.58   20.00
  -5  11   3  170.18   18.50
   5  11  -3  182.28   11.70
   5 -11   3  190.88   18.60
   5 -11   3  194.68   15.00
  -5  11   3  194.18   15.00
   5 -11   3  210.18   15.40
  -5 -11   3  187.78   19.80
  -5  11  -3  191.18   15.10
  -5  11  -3  197.88   17.90
   5 -11  -3  177.98   16.20
  -5 -11   3  191.28   16.60
   5 -11  -3  174.28   16.10
   5 -11  -3  193.88   17.10
   6 -11   3   -2.20    4.40
  -6 -11  -3    0.30    5.20
   6 -11   3   19.60    6.40
  -6  11   3   -3.80    4.70
   6  11  -3    3.70    3.90
  -6  11   3   -7.10    4.50
   6  11  -3    9.70    7.80
   6 -11   3    6.10    5.40
   6 -11   3   -0.80    3.60
   6 -11   3    0.90    6.20
  -6  11   3    1.40    6.80
   6 -11   3    0.40    4.90
  -6 -11  -3    8.60    9.30
   6 -11  -3    0.60    4.80
   6 -11  -3    8.70    6.70
  -6  11  -3   -5.10    4.70
  -6  11  -3    9.30    6.80
  -6 -11   3   21.10   11.00
  -6 -11   3    3.00   10.70
   6 -11  -3    4.70    5.60
  -6  11  -3   -3.00    4.10
  -6 -11   3    1.60    6.30
   6 -11  -3   -5.20    5.20
  -7  11   3  319.87   21.20
  -7  11   3  355.36   31.70
   7 -11   3  317.07   16.00
  -7 -11  -3  361.16   28.20
  -7  11   3  327.87   26.60
   7 -11   3  334.97   15.40
   7 -11   3  332.97   26.60
   7 -11   3  339.37   21.50
   7 -11   3  311.87   20.70
  -7 -11  -3  361.16   24.70
   7 -11   3  366.46   21.80
   7 -11  -3  332.87   21.50
   7 -11  -3  313.17   23.30
  -7  11  -3  340.17   19.30
  -7  11  -3  336.97   24.40
  -7 -11   3  325.07   27.00
  -7 -11   3  319.37   25.40
   7 -11  -3  328.97   23.80
  -7 -11   3  336.57   24.00
  -7  11  -3  331.57   21.60
   7  11   3  342.17   12.70
   8 -11   3   -0.50    4.80
   8  11  -3   17.90   10.50
  -8 -11  -3    6.50    7.50
  -8  11   3    2.40    6.50
  -8 -11  -3   -1.20    5.50
   8 -11   3   13.90    6.30
  -8  11   3  -10.60    6.20
  -8 -11  -3   -7.10    4.30
   8 -11   3    3.50    6.30
   8 -11   3    3.90    7.20
  -8  11   3   18.60    7.70
   8 -11  -3   -1.60    5.30
  -8 -11   3    0.70    7.40
   8 -11  -3    5.70    7.90
  -8  11  -3    0.90    6.70
   8  11   3    1.10    3.40
  -8 -11   3   -0.40    6.20
  -8 -11   3   11.70    7.80
  -8  11  -3    7.80    5.20
   8 -11  -3    9.20    7.40
   8 -11  -3   -0.70    5.20
  -8  11  -3    2.30    6.30
  -9 -11  -3   93.19   18.30
   9 -11   3   72.59   15.60
  -9 -11  -3   87.89   18.40
   9 -11   3   81.19   13.10
   9 -11   3   98.29   15.80
  -9  11   3   78.19   14.10
  -9 -11  -3  114.49   20.50
   9 -11   3  102.79   19.30
  -9  11   3   65.19   13.00
  -9  11  -3   89.49   13.10
   9 -11  -3   94.89   17.30
  -9 -11   3   90.19   15.90
  -9  11  -3  117.89   17.20
   9 -11  -3   97.59   16.60
  -9 -11   3  133.89   23.00
  -9 -11   3   70.29   14.10
 -10 -11  -3   -2.40    8.60
  10 -11   3    4.70    7.40
  10 -11   3    0.20    9.40
 -10  11   3   -4.20    6.90
 -10 -11  -3   -4.40    6.70
  10 -11   3    3.90    9.20
 -10  11   3   11.00    9.00
 -10 -11  -3   22.60    8.60
 -10 -11   3   24.00    9.80
  10 -11  -3  -12.60    6.20
 -10 -11   3   -6.50    6.70
  10 -11  -3   14.90    7.10
 -10  11  -3    2.90    7.10
 -10 -11   3    1.10    7.00
   0 -12  -3  123.69   18.00
   0  12   3   65.49   10.00
   0 -12  -3   80.59    9.20
   0 -12   3   97.59   15.30
   0 -12   3   87.39   11.20
   0 -12   3   87.79   10.50
   0  12   3  100.89   10.60
   0 -12  -3   87.99   10.60
   0  12  -3  106.99   10.20
   0  12  -3   80.49   11.60
   0  12  -3   78.39   11.10
  -1 -12  -3  600.14   23.70
  -1  12   3  573.84   29.10
   1 -12   3  604.84   25.70
   1  12  -3  552.64   25.90
  -1  12   3  598.34   22.90
  -1 -12  -3  573.94   20.40
   1  12  -3  590.54   24.40
   1 -12   3  590.64   28.60
  -1 -12  -3  618.74   31.80
   1 -12   3  545.25   23.50
  -1 -12   3  600.74   23.10
   1 -12  -3  606.34   24.80
   1 -12  -3  586.64   25.20
   1  12   3  593.54   27.20
  -1  12  -3  611.74   27.20
  -1 -12   3  525.55   22.70
   1 -12  -3  539.75   25.00
  -1  12  -3  597.94   22.60
   1 -12  -3  589.24   27.40
  -1 -12   3  574.44   30.30
   2 -12   3    2.10    5.50
   2 -12   3    1.90    4.20
   2 -12   3    5.00    5.60
  -2  12   3   -3.40    4.80
   2  12  -3    5.10    4.80
  -2 -12  -3   10.20    5.90
   2 -12   3    4.60    6.60
  -2 -12  -3    5.00    8.90
   2 -12  -3    6.00    4.60
   2 -12  -3   12.50    6.00
  -2 -12   3    0.60    4.30
   2  12   3    1.30    7.10
  -2  12  -3    5.10    5.20
  -2 -12   3    0.20    7.70
  -2  12  -3    3.90    5.10
   2 -12  -3    3.20    5.70
  -3 -12  -3  528.05   21.50
   3 -12   3  534.45   24.30
   3 -12   3  551.74   25.60
   3  12  -3  525.25   21.10
   3 -12   3  544.25   27.30
  -3 -12  -3  514.55   31.00
   3  12  -3  521.15   29.50
  -3  12   3  548.35   30.80
  -3  12   3  532.95   22.80
   3 -12   3  557.24   23.80
  -3 -12   3  533.55   28.90
   3 -12  -3  485.25   25.00
  -3 -12   3  517.95   30.70
  -3  12  -3  499.85   21.80
   3 -12  -3  523.85   25.70
  -3  12  -3  511.35   27.90
  -3 -12   3  550.54   26.10
   3  12   3  487.15   25.20
   3 -12  -3  542.95   26.60
   4  12  -3   38.60    6.90
  -4 -12  -3   32.40    6.80
   4 -12   3   39.70    8.00
  -4 -12  -3   38.00   13.70
  -4  12   3   38.60    8.10
   4 -12   3   43.30    8.80
   4 -12   3   36.30    9.20
  -4  12   3   49.50   12.60
   4 -12   3   54.09   10.90
   4  12  -3   33.80   10.70
   4 -12   3   40.20   10.70
  -4 -12   3   23.70    7.90
  -4 -12   3   37.50    6.90
  -4 -12   3   43.70   13.20
   4 -12  -3   33.00    8.80
  -4  12  -3   34.00    9.40
   4 -12  -3   48.60   10.40
   4 -12  -3   27.80    7.80
  -4  12  -3   48.80    8.80
  -5 -12  -3   13.50    6.80
   5  12  -3    9.20    4.60
  -5  12   3    5.40    6.10
  -5  12   3    1.40    5.40
   5 -12   3    2.60    6.00
   5 -12   3    3.10    4.10
   5 -12   3    9.90    6.60
   5  12  -3   10.80   10.10
  -5 -12  -3    4.70    9.50
   5 -12   3    7.10    5.40
   5 -12   3    8.10    6.20
  -5  12  -3   10.60    6.40
   5 -12  -3   10.10    7.50
   5 -12  -3   -2.00    5.20
  -5  12  -3   -3.90    5.10
  -5 -12   3   14.20    9.20
  -5 -12   3    7.70    6.50
   5 -12  -3    8.50    6.00
  -5 -12   3   10.60    5.20
  -6 -12  -3   19.80    8.70
   6 -12   3   20.30    9.50
  -6  12   3   10.40    6.80
   6  12  -3   17.50    5.30
   6 -12   3   21.70    6.70
  -6  12   3   16.00    8.20
   6 -12   3   25.50    7.80
   6 -12   3   31.00    8.70
  -6  12   3   13.10    6.40
   6 -12   3   10.60    5.80
  -6 -12   3   26.20   11.30
  -6  12  -3   20.90    9.30
   6 -12  -3    3.00    6.30
   6 -12  -3   16.20   10.00
   6 -12  -3   14.30    7.00
  -6 -12   3    9.30    7.10
  -6  12  -3   16.10    7.20
  -6 -12   3   12.90    6.90
   6 -12  -3   23.20    7.90
   7 -12   3    5.30    6.30
  -7  12   3   16.00    7.60
  -7 -12  -3   21.00    8.60
   7 -12   3    2.40    6.00
  -7 -12  -3   13.30    8.70
  -7  12   3   -3.50    5.10
   7  12  -3   18.20   13.10
   7 -12   3   11.30    5.10
  -7  12   3    9.10    7.60
   7 -12   3    8.90    6.00
   7 -12   3   10.30    9.00
   7 -12   3    9.40    5.80
   7  12  -3   11.20    5.00
  -7 -12   3   11.30    7.50
  -7 -12   3   10.80    8.20
   7 -12  -3   12.80    8.20
   7 -12  -3   13.80   11.70
  -7  12  -3    4.30    5.20
  -7 -12   3    1.30    5.90
  -7  12  -3   -3.40    6.60
  -7  12  -3   12.00    7.00
   7  12   3    7.40    3.90
   7 -12  -3    2.20    6.10
   8 -12   3   22.40    5.90
  -8  12   3   10.60    8.90
  -8  12   3    9.50    6.70
  -8 -12  -3   12.50    9.10
   8 -12   3   12.10    6.50
   8  12  -3   14.60    7.10
   8 -12   3   26.60    5.10
  -8  12   3   30.40    9.50
  -8 -12  -3   31.10   11.60
   8  12  -3   24.00   12.30
  -8 -12  -3   15.80   10.10
   8 -12   3   21.10   10.80
  -8 -12   3   38.60   11.80
  -8 -12   3   19.50    9.30
  -8  12  -3   31.80    9.60
  -8  12  -3   12.20    7.20
  -8  12  -3   21.70    7.50
   8 -12  -3   19.00    7.50
   8 -12  -3   23.10    9.60
   8 -12  -3    1.30    8.50
   8 -12  -3   21.80    8.90
  -8 -12   3   18.40   10.80
   8  12   3   17.20    3.90
   9  12  -3   -4.60    4.90
   9 -12   3  -10.80    5.70
  -9 -12  -3   -7.50    6.10
   9 -12   3    3.70   11.50
  -9 -12  -3   -0.30    7.90
  -9  12   3   -6.70    5.60
  -9 -12  -3    4.70    7.20
  -9  12   3    8.00    8.20
   9 -12  -3    6.40    6.00
  -9  12  -3   -2.10    5.00
  -9 -12   3   -2.90    7.00
  -9  12  -3    7.90    7.40
   9 -12  -3   -4.80    5.90
  -9 -12   3    1.40    8.00
  -9 -12   3   -6.70    6.70
   9  12   3   -5.40    3.30
   0  13  -3   -0.30    4.80
   0  13   3    0.10    5.00
   0 -13   3   -1.80    6.90
   0 -13   3   -3.00    4.40
   0 -13  -3    3.20    4.40
   0 -13   3    0.10    5.20
   0 -13  -3    8.30    5.50
   0  13   3   -1.40    5.30
   0  13  -3    1.90    5.00
   0 -13  -3    3.90    7.50
   1 -13   3  676.43   28.10
   1  13  -3  727.33   31.20
  -1 -13  -3  777.22   27.00
  -1 -13  -3  774.12   28.80
   1 -13   3  757.92   34.10
   1 -13   3  788.82   30.70
  -1 -13  -3  773.32   37.00
  -1  13   3  791.62   27.70
   1  13  -3  755.22   29.30
  -1  13  -3  778.42   33.00
   1 -13  -3  779.02   29.60
  -1 -13   3  693.43   27.60
   1 -13  -3  738.93   30.50
  -1 -13   3  771.22   27.90
   1 -13  -3  768.82   30.30
  -1  13  -3  790.32   27.30
   1  13   3  708.23   31.80
  -1 -13   3  708.83   35.50
   2 -13   3    1.30    4.40
  -2 -13  -3   -5.60    6.30
  -2 -13  -3   -1.50    3.90
  -2  13   3    0.70    5.10
  -2  13   3   -3.70    5.30
   2 -13   3    7.10    5.40
   2 -13   3   -0.20    5.30
   2  13  -3    0.90    4.60
   2 -13   3    6.60    7.30
   2  13   3   -4.50    4.20
   2 -13  -3   -4.30    4.30
  -2  13  -3   -0.40    5.10
   2 -13  -3    1.20    4.70
   2 -13  -3    3.20    5.10
  -2 -13   3    0.40    7.20
   2 -13  -3   -0.30    5.50
  -2  13  -3    8.50    6.60
  -3 -13  -3  267.17   15.10
   3 -13   3  252.47   17.60
  -3 -13  -3  276.07   24.00
   3 -13   3  246.98   18.30
   3 -13   3  281.27   20.10
   3 -13   3  300.37   17.70
   3  13  -3  262.47   15.10
  -3  13   3  283.87   16.70
  -3  13   3  264.47   22.30
   3  13  -3  268.27   22.00
   3  13   3  268.87   18.90
  -3 -13   3  329.67   20.60
   3 -13  -3  294.47   19.60
   3 -13  -3  259.67   18.80
   3 -13  -3  272.67   19.60
  -3  13  -3  278.97   16.20
   3 -13  -3  300.17   20.50
  -3 -13   3  267.07   23.10
  -3 -13   3  251.27   14.90
   4 -13   3   -1.10    6.00
   4 -13   3    5.10    5.50
  -4  13   3    4.60    5.50
   4  13  -3    5.00   11.50
   4 -13   3    0.90    6.90
   4  13  -3    1.20    4.50
  -4  13   3    8.30    6.70
  -4 -13  -3    4.50    9.00
   4 -13   3    2.10    4.70
   4 -13   3    6.80    7.00
   4 -13  -3    0.00    4.60
  -4 -13   3    0.00    7.50
  -4  13  -3    5.10    6.50
  -4 -13   3   -0.90    4.00
   4 -13  -3    5.00    5.90
  -4  13  -3    5.40    5.80
  -4 -13   3    1.00    6.00
   4 -13  -3    1.70    5.80
   4 -13  -3   -5.10    4.80
  -5 -13  -3   80.59   18.90
   5 -13   3   70.49   11.60
   5 -13   3   68.29   12.00
   5 -13   3   57.29   10.70
   5 -13   3   60.99   13.50
   5  13  -3   61.89    8.00
  -5  13   3   44.50   11.60
  -5  13   3   74.59   11.20
   5 -13   3   62.39   10.30
  -5 -13  -3   59.29   12.00
   5 -13  -3   57.59   12.80
   5 -13  -3   57.59   12.20
  -5  13  -3   54.39    9.80
  -5 -13   3   46.30    7.70
   5 -13  -3   57.69   10.50
  -5  13  -3   48.60   11.80
  -5 -13   3   36.10   10.90
  -5 -13   3   51.09   10.90
   6  13  -3   25.10    6.30
  -6 -13  -3   34.10   13.80
   6 -13   3   38.90   11.70
   6 -13   3   17.10    6.90
  -6  13   3   28.10   10.30
  -6 -13  -3   30.40   10.60
   6  13  -3   27.70   12.70
   6 -13   3   25.30    7.90
  -6  13   3   16.40    7.90
   6 -13   3   20.20    8.30
   6 -13   3   22.40    7.60
  -6 -13   3   21.50    9.20
   6 -13  -3   21.90    8.60
  -6  13  -3   17.70    9.80
   6 -13  -3   19.50    8.80
  -6  13  -3   21.50    7.80
  -6 -13   3   33.80   10.60
  -6 -13   3    6.90    7.70
  -6 -13   3   30.90   13.10
  -7 -13  -3   63.99   13.20
   7 -13   3   84.09   10.70
   7 -13   3   97.69    9.40
   7 -13   3   66.99   12.10
  -7 -13  -3   94.49   19.50
   7 -13   3   64.29   11.50
   7 -13   3   79.99   13.20
  -7  13   3   65.89   15.90
  -7  13   3   86.09   13.20
   7 -13   3   73.99   14.70
  -7  13   3  103.49   14.50
   7  13  -3   94.79   20.00
   7  13  -3   92.99    9.50
  -7 -13   3   78.39   14.30
   7 -13  -3   87.69   23.50
   7 -13  -3   98.89   15.70
   7 -13  -3  108.79   13.40
  -7  13  -3   84.59   14.00
   7 -13  -3   65.09   16.20
  -7  13  -3   86.69   13.80
  -7 -13   3   82.79   18.90
  -7 -13   3  117.89   22.20
  -8  13   3   14.40    7.50
  -8 -13  -3   33.10   11.10
   8 -13   3   13.90    7.30
  -8  13   3   16.30    8.50
   8 -13   3   20.70    6.30
   8 -13   3    4.10    5.70
   8 -13   3    8.60    9.20
  -8 -13  -3   27.40   11.70
   8 -13   3   25.50    5.40
  -8  13   3   17.40   10.30
   8  13  -3   31.70   11.90
  -8 -13  -3   19.50    8.50
   8 -13  -3    5.10    9.10
  -8 -13   3    5.00    7.30
   8 -13  -3    9.70    7.90
   8 -13  -3    6.00    9.70
  -8 -13   3   30.30   10.00
   8 -13  -3   28.90    9.10
  -8  13  -3   14.00    7.30
  -8  13  -3    6.50    7.20
  -8 -13   3   32.60   12.20
  -9 -13  -3   46.90   13.70
   9 -13   3  102.29   17.60
   9 -13   3   74.49   12.70
  -9  13   3   97.29   14.80
  -9  13   3   79.39   13.80
   9  13  -3  104.09   11.40
   9 -13   3  125.89   16.60
  -9 -13  -3  139.69   19.90
   9 -13   3   49.20   14.00
  -9 -13  -3   86.49   15.70
  -9 -13   3   99.49   19.50
  -9  13  -3   79.59   11.80
   9 -13  -3  133.29   14.60
  -9 -13   3  102.19   20.50
   9 -13  -3   56.79   12.70
   0  14  -3  169.08   14.90
   0  14  -3  182.98   13.40
   0  14   3  147.09   15.50
   0 -14  -3  164.38   12.60
   0 -14  -3  170.28   19.10
   0  14   3  189.38   13.90
   0 -14   3  177.88   14.10
   0 -14   3  161.48   13.70
   0 -14   3  154.08   17.60
   0 -14  -3  189.18   14.60
   1  14  -3   53.59    9.50
   1 -14   3   65.79   12.90
  -1 -14  -3   73.39   14.80
  -1  14   3   72.09    9.60
   1 -14   3   73.79   11.00
   1  14  -3   58.19    9.60
  -1 -14  -3   70.19    9.80
  -1  14   3   75.39   14.10
  -1 -14  -3   67.89    8.20
   1 -14   3   74.39   11.60
  -1 -14   3   77.49    9.80
  -1  14  -3   67.19   11.50
  -1  14  -3  100.59   10.40
   1 -14  -3   53.89   10.20
  -1 -14   3   85.99   17.50
   1  14   3   60.29   11.10
   1 -14  -3   63.49    9.90
   1 -14  -3   98.59   16.30
  -1 -14   3   71.59   10.30
   1 -14  -3   58.19   10.10
   2 -14   3    9.50    8.10
  -2  14   3   -3.10    5.80
   2 -14   3    8.30    5.30
   2 -14   3   12.90    6.90
   2  14  -3    2.70    5.10
   2 -14   3    4.80    5.80
  -2 -14  -3   10.50    5.80
  -2 -14  -3   10.00    9.90
  -2  14   3   10.00    6.10
   2 -14  -3    5.50    5.40
   2 -14  -3   -2.10    4.60
  -2  14  -3    4.20    5.60
   2  14   3    5.10    4.70
  -2 -14   3   18.20    8.60
  -2  14  -3    9.00    5.50
   2 -14  -3    8.30    6.50
  -2 -14   3   11.60    5.60
   2 -14  -3    9.40    6.60
  -3 -14  -3  180.48   13.10
   3 -14   3  194.68   16.30
   3  14  -3  161.98   12.90
   3 -14   3  194.98   17.50
  -3 -14  -3  175.58   20.10
  -3  14   3  152.68   17.90
  -3  14   3  186.58   14.40
   3 -14   3  168.78   14.70
   3 -14   3  181.98   16.90
  -3 -14   3  176.48   13.30
  -3  14  -3  186.18   14.10
   3  14   3  175.28   16.00
  -3  14  -3  143.79   16.40
  -3 -14   3  170.18   19.80
   3 -14  -3  164.58   16.30
   3 -14  -3  225.38   18.00
   3 -14  -3  173.48   16.70
   3 -14  -3  185.98   16.70
   4 -14   3  106.59   13.70
   4 -14   3  103.69   13.40
   4 -14   3  109.89   12.30
   4 -14   3   79.49   12.60
  -4 -14  -3   93.89   19.80
   4  14  -3   98.59    9.90
  -4  14   3  103.59   17.10
  -4  14  -3   81.39   13.90
   4  14   3  104.39   13.40
   4 -14  -3  118.59   14.30
   4 -14  -3  104.69   14.30
   4 -14  -3  110.59   13.90
  -4 -14   3  111.19   10.80
  -4  14  -3  106.79   12.40
   4 -14  -3   88.09   13.90
  -4 -14   3  113.69   16.50
  -4 -14   3  115.39   29.20
   5 -14   3 1635.34   55.29
   5  14  -3 1675.73   48.60
  -5 -14  -3 1579.84   66.09
   5 -14   3 1642.74   61.59
   5 -14   3 1615.04   60.29
   5 -14   3 1643.74   53.29
   5 -14   3 1618.64   55.19
  -5  14   3 1669.43   52.79
  -5  14   3 1659.63   67.29
  -5 -14  -3 1580.44   59.39
   5 -14  -3 1687.43   59.49
  -5  14  -3 1693.63   63.79
  -5 -14   3 1591.64   58.29
   5 -14  -3 1760.12   61.49
  -5  14  -3 1762.82   53.29
  -5 -14   3 1599.94   66.59
   5 -14  -3 1719.53   61.29
   6 -14   3    3.80    6.60
   6 -14   3   13.10    6.90
   6 -14   3    1.90    5.10
  -6  14   3    7.30    7.30
   6 -14   3    7.40    8.70
  -6 -14  -3    6.50    8.80
  -6 -14  -3   17.30    8.50
  -6  14   3    4.80    6.80
   6  14  -3    2.30    4.60
   6 -14   3   15.70    7.80
  -6 -14  -3    0.00    4.20
   6  14  -3  -14.10    8.30
  -6 -14   3   10.20    6.20
   6 -14  -3   18.90    8.20
   6 -14  -3   24.50    9.50
  -6  14  -3    8.50    8.20
  -6 -14   3   10.50    8.10
  -6  14  -3    9.60    6.20
  -6 -14   3   12.60    9.70
   6 -14  -3   10.90    7.50
   7  14  -3   10.00   11.40
  -7 -14  -3   16.50    9.20
   7 -14   3   30.30   11.30
  -7  14   3   12.50    7.90
   7  14  -3   17.90    6.30
   7 -14   3   28.20    7.30
   7 -14   3   23.40    8.10
  -7  14   3   16.20   10.20
   7 -14   3   17.40    6.80
   7 -14   3    7.10    5.80
  -7 -14  -3   16.30    9.20
   7 -14  -3   30.10    9.50
  -7  14  -3    1.70    7.50
  -7 -14   3   14.10    9.80
   7 -14  -3   13.70    9.80
  -7 -14   3    8.10    8.10
  -7  14  -3   27.20    9.40
   7 -14  -3   16.20    8.30
  -7 -14   3   15.80    7.10
   7 -14  -3   15.00    6.90
  -7 -14   3   17.80    9.60
   7 -14  -3   12.50    9.70
  -8 -14  -3   12.20    9.70
  -8  14   3    5.00    7.50
  -8 -14  -3   17.80   10.10
  -8  14   3   -2.50    9.00
   8 -14   3   14.10    7.70
   8 -14   3   18.60    5.50
   8 -14   3   10.50    7.20
  -8 -14  -3   19.20   10.10
   8 -14   3   18.90   10.40
   8 -14   3   -3.50    7.50
   8 -14  -3   18.30    9.80
   8 -14  -3   -1.10    5.70
  -8  14  -3    6.60    7.80
   8 -14  -3   26.40    8.80
  -8  14  -3   14.60   11.00
  -8 -14   3    8.00    8.30
  -8 -14   3    7.90    8.00
  -8 -14   3    4.90    7.20
   8 -14  -3   13.00   10.00
   9 -14   3  401.46   33.50
   9  14  -3  383.96   19.90
   9 -14   3  414.06   26.70
   9 -14   3  474.05   30.30
   9 -14   3  448.56   29.50
  -9 -14  -3  388.46   30.80
  -9 -14  -3  400.66   34.10
  -9  14   3  433.86   28.60
  -9  14   3  427.06   26.80
  -9 -14  -3  419.96   33.80
  -9 -14   3  441.26   32.20
   9 -14  -3  454.85   26.00
  -9  14  -3  422.76   27.00
   9 -14  -3  390.86   33.10
  -9 -14   3  460.95   38.00
   9 -14  -3  363.96   27.70
  -9 -14   3  398.56   33.30
   0 -15   3    4.90    7.00
   0 -15   3    1.00    4.80
   0  15   3   -8.90    4.50
   0 -15  -3   -5.50    3.80
   0 -15  -3    5.40    5.90
   0  15   3   -2.20    4.70
   0 -15  -3    9.40    9.30
   0  15  -3   -6.40    3.60
   0  15  -3   -3.50    4.10
   0 -15   3   -0.60    5.40
   1  15  -3  408.86   24.00
   1 -15   3  425.06   22.50
  -1 -15  -3  417.26   18.30
   1 -15   3  424.06   21.60
  -1  15   3  425.16   20.60
  -1 -15  -3  430.96   21.70
   1 -15   3  450.55   23.20
  -1  15   3  456.95   27.90
   1 -15   3  465.85   28.20
   1  15  -3  419.96   22.30
  -1 -15  -3  436.96   29.40
   1 -15  -3  449.36   23.50
   1  15   3  452.15   25.80
  -1 -15   3  457.55   21.50
   1 -15  -3  447.56   24.30
  -1  15  -3  458.75   25.70
  -1 -15   3  429.46   21.20
  -1  15  -3  455.15   20.30
   1 -15  -3  418.46   21.70
  -1 -15   3  399.76   28.30
   1 -15  -3  417.26   27.80
   2  15  -3   64.29    9.90
  -2  15   3   68.29   14.40
   2 -15   3   72.09   14.50
  -2 -15  -3   97.09   18.80
   2 -15   3   54.29   10.90
  -2 -15  -3   94.29   10.90
   2 -15   3   62.19   11.70
  -2  15   3   66.49    9.90
   2 -15   3   60.29    9.90
   2  15  -3   55.59   10.70
  -2 -15   3   82.19   11.00
   2 -15  -3  104.29   13.30
   2 -15  -3   69.49   11.70
  -2 -15   3   97.49   18.80
   2  15   3   97.39   12.70
   2 -15  -3   92.59   13.30
  -2  15  -3   66.99   13.70
  -2  15  -3   72.49   10.00
   3 -15   3  319.97   19.80
  -3 -15  -3  258.57   38.30
   3 -15   3  300.17   21.30
   3 -15   3  335.47   22.10
   3 -15   3  299.17   19.90
  -3  15   3  313.67   25.10
   3  15  -3  329.37   18.00
  -3 -15   3  310.97   29.10
   3 -15  -3  306.17   21.80
   3 -15  -3  285.77   20.80
   3 -15  -3  325.97   22.30
   3  15   3  312.67   21.60
  -3 -15   3  309.27   17.80
   3 -15  -3  287.27   20.90
  -3  15  -3  264.57   22.50
  -3  15  -3  319.57   18.60
   4 -15   3   18.90    8.20
   4 -15   3   10.30    7.50
   4 -15   3    7.50    5.90
   4 -15   3    2.10    6.20
  -4  15   3    7.40    7.20
  -4  15   3    6.10    6.00
   4  15  -3   17.80    6.20
  -4 -15  -3    5.60    7.80
  -4 -15   3    5.00    4.60
   4 -15  -3   14.80    7.40
   4 -15  -3    3.30    5.80
  -4 -15   3    6.30    8.10
   4 -15  -3    9.10    7.70
  -4  15  -3   12.00    6.50
  -4  15  -3   10.50    6.90
   4 -15  -3   16.10    9.70
   5 -15   3    6.40    6.60
  -5  15   3   17.20    7.10
   5 -15   3   17.60    7.30
   5 -15   3   15.30    6.30
   5 -15   3    5.00    6.10
  -5  15   3    8.40    7.30
   5 -15   3   11.10    7.90
   5  15  -3    7.80    5.20
  -5 -15  -3    2.80    7.80
  -5 -15   3    6.60    7.40
   5 -15  -3    8.40    6.70
   5 -15  -3    0.70    6.70
  -5 -15   3   23.60    7.50
  -5 -15   3    7.80    8.40
   5  15   3   10.60    7.50
   5 -15  -3    9.70    6.70
   5 -15  -3   23.00    8.60
  -5  15  -3    3.70    6.20
  -5  15  -3    5.20    8.50
   6  15  -3   -0.80    4.40
  -6 -15  -3   -5.40    4.60
   6  15  -3   18.60   12.10
   6 -15   3    4.40    7.30
   6 -15   3   16.10    7.70
   6 -15   3    5.10    6.60
  -6 -15  -3   -0.30    5.50
   6 -15   3    1.00    5.90
  -6  15   3    0.40    6.60
  -6 -15  -3   13.10    9.70
   6 -15   3   -4.10    5.50
  -6 -15   3   14.00    7.60
   6 -15  -3   26.30   11.50
   6 -15  -3   16.50    9.20
  -6  15  -3    1.60    6.40
  -6 -15   3    5.40    8.00
  -6  15  -3   -4.10    5.50
   6 -15  -3   -0.50    5.90
  -7 -15  -3  107.69   22.00
  -7  15   3   72.29   16.30
  -7 -15  -3   71.29   15.90
   7 -15   3  124.39   11.30
   7 -15   3   97.29   15.30
   7 -15   3   96.59   15.00
  -7  15   3   81.49   13.20
   7 -15   3  104.99   19.20
   7 -15   3  102.79   12.00
   7  15  -3   94.39   10.60
  -7 -15   3   90.19   15.70
  -7 -15   3   94.69   20.10
   7 -15  -3  111.99   15.10
   7 -15  -3  105.39   19.00
   7 -15  -3  114.19   18.90
  -7 -15   3   90.09   19.00
   7 -15  -3   94.49   17.60
  -7  15  -3  134.29   15.20
   7 -15  -3   66.29   12.80
  -7  15  -3  123.49   19.80
  -8 -15  -3  -12.40   12.00
   8 -15   3  -12.90    6.90
   8 -15   3   -2.80    5.40
   8 -15   3   14.30    8.70
   8 -15   3    9.00    5.00
  -8 -15  -3    4.70    7.80
   8 -15  -3    6.40    7.20
  -8  15  -3   -3.80    7.00
  -8 -15   3   -3.70    6.90
   8 -15  -3  -17.80    8.40
  -8 -15   3    7.50    8.60
  -8  15  -3   -7.30    8.50
   8 -15  -3   -1.00    7.20
  -8 -15   3   -9.00    6.20
   8 -15  -3    3.90   13.50
   0  16  -3   17.60    7.00
   0 -16   3   11.20    7.10
   0 -16  -3   18.70    6.10
   0  16  -3   15.30    6.70
   0  16   3   19.50    7.50
   0 -16  -3   13.60    9.60
   0 -16   3   23.40    7.20
   0 -16  -3   14.80    6.90
   0 -16   3   23.50   10.40
   1 -16   3  275.87   26.90
  -1 -16  -3  229.38   13.60
   1  16  -3  242.28   18.60
   1 -16   3  223.98   20.70
   1 -16   3  210.58   16.70
  -1 -16  -3  197.88   21.60
  -1 -16  -3  216.28   15.80
   1 -16   3  229.28   17.30
  -1  16   3  224.78   21.10
  -1  16   3  239.58   17.00
  -1 -16   3  230.98   16.20
  -1  16  -3  248.48   15.40
   1 -16  -3  252.87   16.80
  -1 -16   3  213.28   15.20
  -1  16  -3  212.88   18.70
   1 -16  -3  218.48   17.60
   1 -16  -3  226.68   22.10
  -1 -16   3  207.68   21.60
   1 -16  -3  247.88   18.40
   2  16  -3    9.70    6.90
  -2  16   3    1.80    5.90
   2 -16   3   11.10    6.70
   2 -16   3   11.60    7.40
  -2 -16  -3    8.90    5.80
   2  16  -3    9.00    5.90
  -2  16   3    6.10    7.20
  -2 -16  -3    1.40    8.60
   2 -16   3   -1.30    6.70
   2 -16   3    8.40    5.80
   2 -16  -3   -0.10    5.50
  -2 -16   3   10.90    5.80
   2 -16  -3   12.30    6.20
   2  16   3    7.00    5.70
   2 -16  -3    1.80    5.50
   2 -16  -3   10.00    8.70
  -2  16  -3    4.80    6.00
  -2  16  -3    6.70    6.70
  -2 -16   3    4.40    8.60
   3 -16   3  455.55   26.90
   3  16  -3  403.26   20.90
  -3  16   3  379.76   28.90
  -3 -16  -3  401.06   30.70
   3 -16   3  435.06   24.30
  -3  16   3  404.26   21.40
  -3 -16   3  357.46   29.00
   3 -16  -3  407.16   25.50
   3 -16  -3  404.76   24.70
  -3  16  -3  415.06   28.20
  -3 -16   3  405.66   20.80
  -3  16  -3  376.06   21.00
   3 -16  -3  346.07   24.30
   4 -16   3    7.60    7.10
   4  16  -3   15.10    6.00
  -4  16   3    6.40    6.70
   4 -16   3   12.50    6.60
  -4 -16  -3   21.50   12.90
   4 -16   3   20.60    8.90
   4 -16   3    2.70    7.00
  -4  16   3    9.10    6.10
   4 -16  -3   -3.80    4.80
   4 -16  -3   13.70    7.10
  -4  16  -3    8.60    7.30
   4 -16  -3    3.70    5.60
   4 -16  -3   17.90    9.00
   4  16   3   19.60    7.70
  -4  16  -3   20.60    7.50
  -4 -16   3   11.90    8.10
  -4 -16   3   13.50    8.70
   5  16  -3   17.20    6.40
   5 -16   3   28.10    8.30
   5 -16   3   29.60    9.40
   5 -16   3   29.70    9.90
  -5  16   3   22.90   13.60
  -5 -16  -3   25.60    7.20
   5 -16   3   19.20    7.90
  -5  16   3   14.40    8.40
  -5 -16  -3   39.00   15.60
   5 -16  -3   27.50    9.20
   5 -16  -3   30.40   11.90
   5 -16  -3   19.80    8.30
  -5 -16   3    9.60    6.50
  -5  16  -3   28.20   11.00
  -5  16  -3   23.80    8.70
  -5 -16   3   30.80   11.00
  -5 -16   3   43.40   13.30
   5  16   3    5.00   11.80
  -6 -16  -3   26.30   12.60
   6 -16   3   12.60    7.70
   6 -16   3   17.60    8.10
   6 -16   3    8.70    6.90
  -6 -16  -3   19.20    8.90
  -6  16   3   15.40    8.10
   6 -16   3   10.30    7.80
   6  16  -3   15.10    6.40
  -6  16   3    2.90    8.30
  -6 -16   3   20.50    9.00
  -6  16  -3   16.00   10.20
   6 -16  -3    2.80    6.20
  -6 -16   3   19.00    7.10
   6 -16  -3   13.60    9.00
  -6 -16   3   16.80   10.80
   6 -16  -3   11.60    9.50
   6 -16  -3   19.90    9.40
  -6  16  -3   20.10    8.30
   7 -16   3   50.69   10.40
   7 -16   3   36.50    8.50
   7 -16   3   18.70    9.30
   7 -16   3   26.70   11.00
   7  16  -3   38.60    7.80
  -7 -16  -3   21.50   11.00
  -7 -16  -3    8.20    8.60
   7 -16   3    6.40    7.30
  -7  16   3   35.80   10.60
   7 -16   3   15.80    7.80
  -7  16  -3   41.00   17.90
  -7 -16   3   27.60   12.10
  -7  16  -3   18.10    9.10
   7 -16  -3   31.20   10.90
   7 -16  -3   36.00   10.20
  -7 -16   3   13.40    8.60
  -7 -16   3   22.10   10.30
   7 -16  -3   22.60   11.70
   7 -16  -3   15.20   11.90
   8 -16   3    4.50    9.00
   8 -16   3   51.99   12.20
   8 -16   3   40.70    8.40
   8 -16   3   43.60    7.80
  -8 -16  -3   47.10   20.10
  -8  16   3   13.20    9.00
  -8 -16  -3    9.20    8.40
   8  16  -3   28.00   12.80
   8 -16   3   17.20    8.30
   8 -16   3   18.50    9.50
   8 -16  -3   38.50   11.00
  -8 -16   3   47.60   15.30
   8 -16  -3   17.10    9.70
  -8  16  -3   27.30    9.60
  -8 -16   3   11.80   10.10
  -8 -16   3   21.20   10.40
   8 -16  -3   24.20   11.60
  -8  16  -3   42.40   14.40
   0  17  -3    0.60    5.20
   0 -17   3   -3.50    6.00
   0 -17   3   -3.70    4.50
   0 -17  -3    6.10    5.20
   0 -17   3    5.40    8.30
   0 -17  -3   -0.10    8.90
   0  17  -3   -7.90    4.70
  -1  17   3  249.88   16.60
   1  17  -3  253.47   19.50
   1 -17   3  269.77   18.50
   1 -17   3  251.77   18.10
   1 -17   3  244.88   17.40
  -1  17   3  237.28   23.70
   1 -17   3  244.58   22.60
  -1 -17  -3  255.27   14.20
  -1 -17  -3  278.67   25.30
   1 -17  -3  273.67   17.90
  -1  17  -3  267.27   16.80
  -1 -17   3  256.47   17.30
  -1  17  -3  255.97   20.90
   1 -17  -3  244.58   19.10
   1 -17  -3  252.27   25.30
  -1 -17   3  224.28   17.10
   2  17  -3   -3.40    6.30
  -2 -17  -3    5.50    8.90
   2  17  -3    8.50    5.70
   2 -17   3   12.90    8.60
   2 -17   3   10.60    7.40
  -2  17   3   14.20    6.80
  -2 -17  -3    3.80    8.60
   2 -17   3   17.50    6.30
  -2  17   3   -0.30    6.80
   2 -17   3   11.30    7.30
   2 -17  -3    9.80    6.50
   2 -17  -3    7.60    6.30
  -2 -17   3    0.90    6.00
  -2  17  -3   -1.90    5.20
  -2 -17   3   17.90   10.90
  -2  17  -3   18.90    6.60
   2 -17  -3    6.60    9.20
  -3  17   3   10.90    6.30
   3 -17   3   17.00    7.80
  -3 -17  -3  -11.70    4.50
  -3 -17  -3    3.10    7.80
   3 -17   3    0.00    7.20
   3 -17   3   -0.40    4.90
   3  17  -3   -0.70    5.00
  -3  17   3   -2.00    5.60
   3 -17   3  -10.20    5.80
   3 -17  -3   10.70    7.10
   3 -17  -3   -3.60    6.80
  -3  17  -3    6.60    6.50
   3 -17  -3    1.90    7.00
  -3  17  -3    2.50    7.00
  -3 -17   3    0.80    7.60
   3  17   3   -4.40    5.40
  -4 -17  -3    6.50    5.90
   4 -17   3   23.00    8.20
   4 -17   3    7.50    7.30
   4 -17   3    6.80    7.40
   4  17  -3   16.70    6.80
  -4  17   3   24.90    8.10
  -4 -17  -3    8.50   10.80
   4 -17   3   17.00    8.40
  -4  17  -3   28.50    8.10
   4 -17  -3   22.80    8.80
   4  17   3    7.40    7.20
  -4  17  -3   13.20    8.10
  -4 -17   3   16.80    9.20
  -4 -17   3   17.90    8.40
  -4 -17   3    7.00    5.60
   4 -17  -3    8.80    6.80
   4 -17  -3   19.20    8.90
   5 -17   3   43.90   11.60
  -5  17   3   22.30   12.30
  -5 -17  -3   23.00    7.00
   5 -17   3   61.19   12.60
  -5  17   3   36.40    9.80
   5 -17   3   45.80   10.20
  -5 -17  -3   44.00   14.00
   5  17  -3   54.49    9.70
   5 -17  -3   38.00   11.70
  -5 -17   3   34.80    8.50
   5 -17  -3   38.70   12.20
   5 -17  -3   65.79   14.00
   5 -17  -3   43.40   11.70
  -5 -17   3   36.30   11.80
  -5 -17   3   37.10   11.50
   5  17   3   48.50   12.50
  -5  17  -3   25.10   11.80
  -5  17  -3   42.10    9.20
   6 -17   3   37.60   10.60
  -6  17   3   31.50    9.50
   6 -17   3   39.50   11.00
   6 -17   3   31.80    9.40
  -6 -17  -3   29.10   10.60
  -6  17   3   30.60   13.00
   6 -17   3   30.20   11.50
   6  17  -3   28.20    7.60
[truncated: 7,225,604 more chars]
